# Supplementary material for: Identification and intra-genus conservation analysis of non-conventional peptides in hybrid poplar 84K
Source: For Res (Fayettev). 2026 Feb 28;6:e004. doi: 10.48130/forres-0026-0004 (PMC13187908; doi:10.48130/forres-0026-0004)
Supplement: Supplementary file 1 — Supplementary data to this article can be found online. [file forres-6-1-e004-Supplementary.zip]

Archive with 13 entries (13 files):
- 10.48130_forres-0026-0004-Suppl-FigureS1 (1).pdf
- 10.48130_forres-0026-0004-Suppl-FigureS1.pdf
- 10.48130_forres-0026-0004-Suppl-FigureS2.pdf
- 10.48130_forres-0026-0004-Suppl-FigureS3.pdf
- 10.48130_forres-0026-0004-Suppl-TableS1.xlsx
- 10.48130_forres-0026-0004-Suppl-TableS2.xlsx
- 10.48130_forres-0026-0004-Suppl-TableS3.xlsx
- 10.48130_forres-0026-0004-Suppl-TableS4.xlsx
- 10.48130_forres-0026-0004-Suppl-TableS5.xlsx
- 10.48130_forres-0026-0004-Suppl-TableS6.xlsx
- 10.48130_forres-0026-0004-Suppl-TableS7.xlsx
- 10.48130_forres-0026-0004-Suppl-TableS8.xlsx
- 10.48130_forres-0026-0004-Suppl-TableS9.xlsx
