# Supplementary material for: Identification and intra-genus conservation analysis of non-conventional peptides in hybrid poplar 84K
Source: For Res (Fayettev). 2026 Feb 28;6:e004. doi: 10.48130/forres-0026-0004 (PMC13187908; doi:10.48130/forres-0026-0004)
Supplement: Supplementary file 1 — Supplementary data to this article can be found online. [file forres-6-1-e004-Supplementary.zip › 10.48130_forres-0026-0004-Suppl-TableS1.xlsx]

## Sheet: Table S1
Table S1. Sections of representative Populus species and their genomic data sources
Sections	Species	Data sources
Sect. Aigeiros	P. deltoides	https://phytozome-next.jgi.doe.gov/
Sect. Leucoides	P. lasiocarpa	https://ngdc.cncb.ac.cn/gwh/search/
Sect. Populus	P. davidiana	https://ngdc.cncb.ac.cn/gwh/search/
Sect. Tacamahaca	P. trichocarpa	https://phytozome-next.jgi.doe.gov/info/Ptrichocarpa_v4_1
Sect. Tacamahaca	P. szechuanica	https://ngdc.cncb.ac.cn/gwh/search/
Sect. Turanga	P. euphratica	https://ngdc.cncb.ac.cn/gwh/Assembly/649/show
