# Supplementary material for: Identification and intra-genus conservation analysis of non-conventional peptides in hybrid poplar 84K
Source: For Res (Fayettev). 2026 Feb 28;6:e004. doi: 10.48130/forres-0026-0004 (PMC13187908; doi:10.48130/forres-0026-0004)
Supplement: Supplementary file 1 — Supplementary data to this article can be found online. [file forres-6-1-e004-Supplementary.zip › 10.48130_forres-0026-0004-Suppl-TableS2.xlsx]

## Sheet: Table S2
Table S2. Peptides identified in genic regions
PEP_ID	sORF_ID	PEP_ID	Chr	Start	End	Strand	Gene_ID	Element	Peptide Sequence	Peptide Length	Peptide Molecular Weight (Da)	Peptide Isoelectric Point	Tissue
PEP_1	chrA01_4_ORF809430	PEP_1	chrA01	2306697	2306799	-	Pop_A01G025045	exon	ILIFYLLGFCSMQMWISKAEYDESGPSIVHRKCF	34	4013.72	6.73959	stem
PEP_2	chrA01_4_ORF792130	PEP_2	chrA01	3326340	3326637	-	Pop_A01G024844	exon	VSTVHMTQRMEKERNKTGSRKPKAISQSNSNLLLIFFLLVHWVPLISGNEVKEEVVGYGYRVGSVNSGFTGKSLTADLILIKESSVYGDDIQHLSLVAR	99	10990.5	9.39783	leaf stem root
PEP_3	chrA01_5_ORF782604	PEP_3	chrA01	3979228	3979321	-	Pop_A01G024923	exon	SLSHCHKCYRQAVALTRNLPCHCVQGRVPII	31	3504.15	9.30093	leaf
PEP_4	chrA01_4_ORF764870	PEP_4	chrA01	4920570	4920831	-	Pop_A01G017613	exon	IGFVFDGFFLCCLCSQVLELAGNAARDNKKTRIVPRHIQLAVRNDEELSKLLGDVTIANGGVMPNIHNLLLPKKAGGSSKAPADDDS	87	9305.61	6.90693
PEP_5	chrA01_5_ORF766224	PEP_5	chrA01	4951309	4951564	-	Pop_A01G017616	exon	ILLLHAFFNHKWTFMFQIEAPIHSSNVMLYSKEKNIASRVGHKVLDDGKKVRYLIKTGEIIDNAENWKKVKEESKKTEVAAATTS	85	9774.2	9.43709	leaf stem
PEP_6	chrA01_1_ORF129657	PEP_6	chrA01	7540146	7540254	+	Pop_A01G081135	exon	LFQTLSSWATSSVEEVASTGPGIRFFQLYVSLRYYV	36	4103.59	6.14182	leaf
PEP_7	chrA01_1_ORF131759	PEP_7	chrA01	7656750	7656780	+	Pop_A01G081144	exon	LLGGGPPGPL	10	877.039	5.525	leaf
PEP_8	chrA01_1_ORF163883	PEP_8	chrA01	9504984	9505257	+	Pop_A01G015662	exon	KKKKRASMLRFIKSLTTSPSSHIVRRGYASEAVPERKVTVLGAAGGIGQPLSLLMKLNPLVSNLALYDIANTPGVAADVSHINTRSEVYIP	91	9772.32	10.3419	root
PEP_9	chrA01_5_ORF674616	PEP_9	chrA01	10127353	10127620	-	Pop_A01G015492	exon	RLIKRRNPVILVNSRKKKTMGIKGLLSHGLLNSINLVKGLLMDIFHHIWKNGGIKNGRNWFLDGKKIIKKVKKVMKKMEKSRVKNILCS	89	10301.6	11.5301	root
PEP_10	chrA01_2_ORF219883	PEP_10	chrA01	12614161	12614413	+	Pop_A01G059062	exon	PEVGFFFLQEFENNSASSQVFWLLKESELTPSNANILDGRYAVFGYVTENEDYLADLKVGDVIESIQVVSGLDNLVNPSYKIAR	84	9422.35	4.11471	leaf
PEP_11	chrA01_2_ORF226506	PEP_11	chrA01	12976189	12976408	+	Pop_A01G059033	exon	MVGCSDKEELKTVAAAKVEQITAELQTVSSSDPKAFDPVEKIKSGFIHFKKEKYESVIFTLLVSSLTILLVHA	73	8025.25	6.0615	leaf
PEP_12	chrA01_4_ORF614054	PEP_12	chrA01	13444218	13444389	-	Pop_A01G059081	exon	VHEIIQTAEEYGDIGKQGSVIKDSYEAPLSSTDEEIPLHKETEDESDKVKPNEEVCF	57	6407.85	4.22896	stem
PEP_13	chrA01_3_ORF243209	PEP_13	chrA01	14006978	14007224	+	Pop_A01G058717	exon	LIPMESRLPLIRHPAQGFNASQQLIKSDRGSMLTMSDDNVMMKQIVGTHAPDGREVDVKPLLHLVEDILKRATQQIDTSLTV	82	9147.52	6.29653	stem
PEP_14	chrA01_4_ORF588048	PEP_14	chrA01	14919537	14919732	-	Pop_A01G032136	exon	IETMATLESLVAQIQGLSSSAGDLSLLLTHLKQADEFLHNESTRLLPFLEQLDPTLHSLGYLYIL	65	7210.17	4.53168	stem
PEP_15	chrA01_3_ORF334426	PEP_15	chrA01	19227680	19227851	+	Pop_A01G005961	exon	NELIHSLQVKPPSSFTPEETENLTKRIQDGGTEVVQVNFFFFLFFSWSTWDCNTGCY	57	6636.3	4.48712	leaf
PEP_16	chrA01_5_ORF513993	PEP_16	chrA01	19246036	19246294	-	Pop_A01G005967	exon	KTGKQRVAVRVRRMFVEEKKTETYGEVSKKLMPRSKASRTEEMASCSETGPKTLPRGEAPKPTQLSLRPVFPKGRSSRFGRGGDAI	86	9579.99	10.7706	root
PEP_17	chrA01_1_ORF347955	PEP_17	chrA01	19936302	19936407	+	Pop_A01G006041	exon	HSPSIRLLLLGCLVHFPSQHVSLDFRMRVWCPFNS	35	4093.8	9.02482	root
PEP_18	chrA01_5_ORF439024	PEP_18	chrA01	23668684	23668741	-	Pop_A01G056867	exon	PTPASSFSNLISRWIYFSS	19	2160.38	9.17716	leaf
PEP_19	chrA01_2_ORF462583	PEP_19	chrA01	26627830	26627956	+	Pop_A01G054581	exon	PQDLVEIVSPSLLACHTVRTFLFQELSKTTSPARTFSWAEEE	42	4765.31	4.69958	leaf
PEP_20	chrA01_2_ORF577641	PEP_20	chrA01	33194800	33194971	+	Pop_A01G003993	exon	KGKGEMGSYVKLAKRAVETEMPIMVQVLIYYNLFWISGFLWFLSKHKDNYLCDSVWL	57	6747.92	8.83438	leaf
PEP_21	chrA01_3_ORF628328	PEP_21	chrA01	36164285	36164546	+	Pop_A01G003977	exon	RTIYLSVLIRNSKRQMATANPFDILGDDDNNEDLSQLVAAAQLKAAEKPKKADKSAAAPASQPAKLPAKPAPPVQAGELRFTNRCLC	87	3045.43	9.34374	leaf stem
PEP_22	chrA01_4_ORF205609	PEP_22	chrA01	37013712	37013892	-	Pop_A01G004079	exon	EKYLYCTIYACLILTICAMKINKSPYEEGWMIKVKPSNPSEIESLLGPKEYTKLCEEEDH	60	9330.6	5.00413	leaf
PEP_23	chrA01_3_ORF650675	PEP_23	chrA01	37430444	37430693	+	Pop_A01G004123	exon	LMRPQFLVEFLKALLPALTRQGQKQNLLHPSPQALHRNGVTLQSDNSTPKLTSSMLQSHQRGEKEPKKERGKQKSSSIIMLVL	83	6988.08	10.7305
PEP_24	chrA01_6_ORF94045	PEP_24	chrA01	43526822	43527008	-	Pop_A01G074885	exon	KVLQNDIDLLNPPAELEKRKHKLKRLVQSPNSFFMVIKIIVHSRFFFFSRLTMLLIYDYIFL	62	9370.85	9.99229	leaf stem
PEP_25	chrA01_4_ORF89631	PEP_25	chrA01	43732224	43732488	-	Pop_A01G074859	exon	HEQLPRFVVPLIEYFGGLLACEQMPFPHTVNQRKQRFHLQHALVSFKNQASISIIIKRKNHEQLSATKQKEIPRVKHKGSLLVKPLHG	88	7525.96	10.3543	root
PEP_26	chrA01_2_ORF760626	PEP_26	chrA01	43749919	43750183	+	Pop_A01G074856	exon	LQLLYLVNSALHHPQFPIFNIKVTVNNILSLHVLSSVFPAEACETIGGEACNVEMYPEVKLKPDARSTTPSTSEQIDREYLEYNSAKT	88	10196.9	5.18033	leaf
PEP_27	chrA01_4_ORF53936	PEP_27	chrA01	45803706	45803898	-	Pop_A01G079946	exon	TKNSSFLPDYYRSYGPLHLVSEAKKKKTEGLRQGILTTVTKLILTETVSVIAVPRKPEPSHLQG	64	9836.06	9.82055	root
PEP_28	chrA01_4_ORF18318	PEP_28	chrA01	47947899	47948094	-	Pop_A01G029496	exon	YLGKRAFIAGVADDNGYGWAIAKSLAAAGAEILVGTWVPVSKSILCYRISFFVCLDFLCHVKEFC	65	7123.17	7.85794	stem
PEP_29	chrA01_5_ORF3224	PEP_29	chrA01	48846604	48846763	-	Pop_A01G075797	exon	LQVGADIVKRALSYPLKLIAKNAGVNGSVVSEKVSNFANVKLWYCVWSRTTCI	53	7076.24	9.69812	leaf
PEP_30	chrA02_4_ORF372755	PEP_30	chrA02	208674	208950	-	Pop_A02G033014	exon	CGIYLTHHFSILHLQVVDYRSYKLENEEDYSNMYWRRNEYMDVEDGELSWFNAGVRVGVGLGLGICLGIGVGVGLLVRTYKATTHNFKRGLV	92	5811.78	6.44932
PEP_31	chrA02_2_ORF20531	PEP_31	chrA02	1196836	1197124	+	Pop_A02G032974	exon	WTWCFIFQVEAEPVKEVTNKAETSSQACPVIEEKAATTEEPEVVVHDADDEEEEVKNESDEEQVEENLEEYSPIIGEDEPNTAFDDELEAEDGDLI	96	10514.9	4.05003	leaf stem
PEP_32	chrA02_3_ORF60883	PEP_32	chrA02	3512957	3513254	+	Pop_A02G023894	exon	TTMLVKFIQNSKQSGHTTTAGIGIIHASEHQGVNKKRLTTEAKTTTMAKAGDPVPSCKPIATARAVTVAECEDGIPPESSILLESHLFSLYLRHLGQKY	99	10876.4	9.03165
PEP_33	chrA02_5_ORF292945	PEP_33	chrA02	4695217	4695475	-	Pop_A02G031317	exon	CYRDLEVDLVIEGTGVFVDREGAGKHITAGAKKVLITAPGKGDIPTYVVGVNADAYSPDEPIISNASCTTNCLAPFVKVLDQKFGN	86	10660.1	4.86823	leaf stem
PEP_34	chrA02_4_ORF250177	PEP_34	chrA02	7176498	7176684	-	Pop_A02G012640	exon	VHVCSCALCCSWFYPGLSCNDDLEFAGLFLQIYEKVATAFKSEEDVVVANLDADKYKDLAEK	62	9055.2	4.33445	leaf
PEP_35	chrA02_2_ORF141415	PEP_35	chrA02	8076862	8077126	+	Pop_A02G012559	exon	IISVRGGAGQSRLIGRYKSTLAAVEDPITPPVSVKYNQLLINGQFVDAASGMNFFSSLIFSLEFYTINFFFLWVWTTEFHSEVEAASF	88	6926.81	5.09376	leaf stem
PEP_36	chrA02_5_ORF219785	PEP_36	chrA02	8847280	8847493	-	Pop_A02G012472	exon	SNFFFWLQMSDVTKTQENEVETKHQAPRLNERILSSLSRRTVAAHPWHDLEIGIFAEDDRICHLYLICIQE	71	9847.09	5.40837	leaf stem
PEP_37	chrA02_4_ORF169695	PEP_37	chrA02	11749758	11750016	-	Pop_A02G012126	exon	INVRTLETTLKLQFFKKYTLIGWYALNLLCVFFSLKVTTTIGYGSPNKANSYSVHGSALGAKEVDATRQNLGWPYEPFHVPEDVKQ	86	8428.42	9.13596	leaf stem
PEP_38	chrA02_1_ORF214562	PEP_38	chrA02	12277098	12277386	+	Pop_A02G066280	exon	TMPPRAVKRGAAAAAGKKRTLRKVLSQQHPEAAEDVLNLEVKPTVVDEKPVVVEEEKSVFVEDKLVIDEKKDREGEIEANLVVNGPASLKSKCFCF	96	9726.04	6.51889	leaf stem
PEP_39	chrA02_5_ORF65971	PEP_39	chrA02	17883454	17883724	-	Pop_A02G005507	exon	IFVFLMSHWTFDLFSRHPSVKWAQRSDNLFITVQLPDAQDVKLKIEPEGKFFFSATSGVDKIPYEVELDLLDKVIVEVSTLSASYLNLSF	90	10556.1	4.91432	leaf stem
PEP_40	chrA02_2_ORF321227	PEP_40	chrA02	18615145	18615382	+	Pop_A02G005435	exon	HVMFVSLKAIEKAIVSSNLGLTPNNDGEVIRMSIPQLTSERRKVVFLPMVSQNVASSNFHIHPKIPQTFFPLSLLFKHS	79	10356.8	10.1615	leaf
PEP_41	chrA02_3_ORF364225	PEP_41	chrA02	21145673	21145865	+	Pop_A02G005036	exon	PIFLQLPNQMATPVKVYGPPLSTAVSRVLVTLLEKDVPFQIIPVDMSKGEHKKPDYLKIQVLLT	64	8871.32	9.21261	leaf stem
PEP_42	chrA03_2_ORF1827	PEP_42	chrA03	117646	117889	+	Pop_A03G076452	exon	VELEDPVENIGAKLVRQAAAKTNDLAGDGTTTSVVLAQGLIAEGVKVGIMVHTVYSFKNVERGNLIHLFVCRLWLLVQTLF	81	7156.49	6.07168	leaf stem
PEP_43	chrA03_6_ORF238101	PEP_43	chrA03	6113456	6113627	-	Pop_A03G014949	exon	PVIDLHRLIFPWFVSCRNVIHGSDGPETAKDEINLWFKPEELVSYTSNAEKWIYGVN	57	8792.15	5.08353	stem root
PEP_44	chrA03_2_ORF167738	PEP_44	chrA03	9940567	9940747	+	Pop_A03G050192	exon	GGNVRTLLDCAVVDGLKYASSHEWVKHEGPVATIGITDHAQVIFSLSPLLTHSLVFLAFT	60	6632.43	6.00529	leaf
PEP_45	chrA03_2_ORF200986	PEP_45	chrA03	11861014	11861275	+	Pop_A03G049968	exon	GGIKGWTPPILLNVSCLSYAKISVAEIPGKGAAAGGGSGFELVPGGVGLLPHEHYKNGQKYLKVYFQGKKRVLLFNHYSTNTLFLPR	87	6433.31	9.81352	stem
PEP_46	chrA03_4_ORF120821	PEP_46	chrA03	12876546	12876717	-	Pop_A03G049872	exon	AEAFCGIYVQVKDFVSRYLPAYKAYLPTLYAEGPNGSDPENLLLIEIDEGRNPILGN	57	9328.75	4.33377	leaf stem
PEP_47	chrA03_1_ORF273939	PEP_47	chrA03	16053420	16053681	+	Pop_A03G049767	exon	EMAQILLHGSLHVTIFEVDKLGDGGGHGFLHKVFFSLSLFCVLDQALQVLTGNAVAQSDYLFLDGELAMFSSTDTTAVLFLIFVSSY	87	6319.07	4.49127	leaf
PEP_48	chrA03_1_ORF332688	PEP_48	chrA03	19554981	19555212	+	Pop_A03G049389	exon	ATDFVLSTRLKTPVENSLRDAKLSFKDLDEVILVGGSTRIPAVQGLVKKLTGKDPNVTVNPDEVVALGAAVQVRLLP	77	9458.75	8.37781	leaf
PEP_49	chrA04_4_ORF335617	PEP_49	chrA04	843195	843414	-	Pop_A04G059456	exon	KLKEYKNSFSFLSLSKENRKRALNLRYIYAVLEVGDGVFEVLSTSGDTHLGGDDFDKVGPALLYFKFIMLLWI	73	8195.43	8.20181	leaf
PEP_50	chrA04_3_ORF33863	PEP_50	chrA04	1960796	1961060	+	Pop_A04G002554	exon	DPSIKELAEQISKDPSFNQMAEQLQKTFQGAAAEDAIPNFDTQQYYSTMQQVMQNPQFMTMAERLGNALMQVYLFFFFFACLVFLFIV	88	8378.61	4.20776	leaf stem
PEP_51	chrA04_3_ORF40429	PEP_51	chrA04	2360678	2360972	+	Pop_A04G059316	exon	FFGGVLDILVGCSKLAGDTIREAVTTIKNGVNEKPRKFTQTIELQIGLKNYDPQKDKRFSGSVKLPHIPRPKMKVCMLGDAQHVEEVNVYSILSKWIE	98	10193.6	9.2021	leaf stem
PEP_52	chrA04_5_ORF279722	PEP_52	chrA04	4065823	4066027	-	Pop_A04G070613	exon	HVLFNKQLYLEFLDKFERKFVAQGAYDTRNIFQSLDLAWTLLRIFPRELLHRIPAKTLDQFYSRDAAN	68	11014.7	9.22667	leaf
PEP_53	chrA04_4_ORF276647	PEP_53	chrA04	4300533	4300752	-	Pop_A04G070785	exon	LEVQILVLPKLLLLRRITILFLDHHHVPGVTNVAVGIQIPRQIHLKNPRLKFAQMLDHLQVLKKSQPLILICV	73	8203.33	10.5461
PEP_54	chrA04_5_ORF260380	PEP_54	chrA04	5205265	5205514	-	Pop_A04G028335	exon	CSLLSSKTEKRKMASASFLKSSPVLDKSEFVKGQTLRLPSASIVRCRSTAPSALTVRAGSYAEELVKTAVCNIVTSFNHFNWS	83	8394.22	9.85465	leaf stem
PEP_55	chrA04_2_ORF224992	PEP_55	chrA04	13062937	13063108	+	Pop_A04G029324	exon	SFKLFLYFVANLMAAEEISKPPSLPPYPEVLNFTLYFPSLYEKRGESFCLFTVLVDL	57	9026.32	4.71362	leaf stem
PEP_56	chrA04_2_ORF253349	PEP_56	chrA04	14720920	14721220	+	Pop_A04G029344	exon	CSLISILCSNFTEWYQPKFVYFLHKLLVFHMSFPMYTYDKSATHLLPVQVHKDRNVVAQLVRRAERAGFKAIALTVDTPRLGRREADIKNRLTQFKRNRK	100	6596.66	10.2865	leaf
PEP_57	chrA04_4_ORF91585	PEP_57	chrA04	14944794	14945001	-	Pop_A04G029306	exon	RCLIDCGVKQFHQYQVVGRALPTESDEHPKIYRMKLWATNEVRAKSKFWYVSIFTSHFSLLSLSTIFLC	69	11840.8	9.2208	leaf stem
PEP_58	chrA04_3_ORF290013	PEP_58	chrA04	16844891	16845176	+	Pop_A04G019565	exon	ITLGSRLKLKHQAIIHRYLSIFFYISEQISIEGRQERKEKLGKMVLLDKMWDDVVAGPQPERGLGKLRKISTRPLNIKGIFTNSMHLHIVNCCLV	95	8125.39	9.9442	stem
PEP_59	chrA04_3_ORF312201	PEP_59	chrA04	18139292	18139460	+	Pop_A04G018173	exon	VCFDHQTLSVVNGISFSLSLFPFQLDHAAKIKSTPEAEKYYAQTVSTLNDVLAKLG	56	10969.9	6.02228	leaf stem
PEP_60	chrA04_3_ORF325700	PEP_60	chrA04	18936590	18936752	+	Pop_A04G018288	exon	FLQGPTFGAMMISGQKAAHLALKALGQPNALDGTFSLQPELVLAAAEAGEIVDA	54	6143.93	4.50184	leaf
PEP_61	chrA04_1_ORF337530	PEP_61	chrA04	19478340	19478514	+	Pop_A04G018361	exon	LSFDLVCLICVVMENCGMAEEAAKAVTPNAELLEWPKKDKRRLLHAVYRVGDLDRTIE	58	5481.26	5.21671	leaf stem
PEP_62	chrA05_3_ORF28841	PEP_62	chrA05	1736819	1737002	+	Pop_A05G001917	exon	QCLYIFFRKLTLLYILQAVAEEWNVEAMPTFIFLKDGKLVDKTVGADKDGLPTLVAKHATA	61	6574.65	6.76165	leaf
PEP_63	chrA05_6_ORF288511	PEP_63	chrA05	4477298	4477595	-	Pop_A05G056303	exon	SRDSRSKTMASAAKSLTSLLLISSLFLASWFCATEAQGTIPIVNGLSWTFYNSKCPKVESIIRKQLEKVFKKDIEQAAGLLRLHFHDCFVQVAGFFIYS	99	6856.01	9.36863	leaf
PEP_64	chrA05_1_ORF103295	PEP_64	chrA05	6038631	6038802	+	Pop_A05G056122	exon	ERCKNLGWGVGVLQCFFAEYDLPAQDIKERKDEDLLVLPTDAALFEDPSFKVKWIEV	57	11093.8	4.42244	leaf
PEP_65	chrA05_6_ORF237455	PEP_65	chrA05	7353386	7353500	-	Pop_A05G055998	exon	SRTQLKMGRPSMWSSKRLGTKRAVAVAVAVAVAVDVMV	38	6586.46	12	root
PEP_66	chrA05_2_ORF137481	PEP_66	chrA05	7948528	7948645	+	Pop_A05G055952	exon	FFLFHLFPYSNSQVEYSVLIQDDAADEIKEAAPKTGDEQ	39	4057.85	4.06924	leaf
PEP_67	chrA05_3_ORF189211	PEP_67	chrA05	10934189	10934378	+	Pop_A05G072941	exon	LKPLGSNNHVKLELLSTTVLDPRLLSLSILREPSVLDLTTISDSIAMSLTTNSNSRYLGMPHP	63	4463.82	6.92767	leaf
PEP_68	chrA05_3_ORF209441	PEP_68	chrA05	12078638	12078872	+	Pop_A05G073040	exon	MGTREESTPAKPSKPASSNQVLFLSHTHKHKCTHKCTEIHMLTIIPIPLHCVYRKYPQRLHILIGQILCRFMLIKFIY	78	6871.89	9.74776	stem
PEP_69	chrA05_1_ORF339138	PEP_69	chrA05	19719732	19720026	+	Pop_A05G016899	exon	VIVVGLIRYMHEQIWKLHKYPCLQKDFSLVFCIRRELNSFFFFFSKFVRYLLLCWLQATKCLLNSCIGWIWKQVNHEDFNEGIIQVQAKKKASLNYYA	98	9125.87	9.34832	stem
PEP_70	chrA06_2_ORF31664	PEP_70	chrA06	1876177	1876429	+	Pop_A06G063205	exon	SSLCSLNCQIMVTSTSLMLFAGRFGLAPSANRKATAGLKLEVRDSGLQTGDPAGFTLADTLACGTVGHIIGVGVVLGLKNIGAL	84	11872	8.63046	leaf stem
PEP_71	chrA06_2_ORF35939	PEP_71	chrA06	2124037	2124142	+	Pop_A06G063246	exon	CLGLFRDSRDPNLHFVETPALAPPEVPIDLAAQAQ	35	8448.79	4.42789	stem
PEP_72	chrA06_2_ORF40948	PEP_72	chrA06	2422123	2422390	+	Pop_A06G063095	exon	CYHHDLIQAARVFLQIAKPQPHNLKMVSKNLLLVSLAMSLDLNLHLLILMVEYYDLGNRTKRRVTRENGAIIMKFSLGTWMHIGFSTGE	89	3802.27	9.57879	root
PEP_73	chrA06_5_ORF362549	PEP_73	chrA06	3559612	3559885	-	Pop_A06G053770	exon	NSQLSFTQLIIFELLQVIPLHLPPGDTSAERTVHIEGTSEQVETAKQLVNEVTSEVCLVVDVSLQSWPRGTPKFCCFGTLNFQETVPYACL	91	10236	4.55698	leaf
PEP_74	chrA06_5_ORF333999	PEP_74	chrA06	5211412	5211646	-	Pop_A06G053487	exon	QVDKIPGGTRLGFITVGDGKTEVLVYIDCLVFPATSDSGPVFRAIRNGTLKDVSPPGEPRIMRSLLQALQKSVQIATV	78	10093.4	9.04332	leaf stem
PEP_75	chrA06_3_ORF100877	PEP_75	chrA06	5886590	5886743	+	Pop_A06G053574	exon	RMLLWRGRRKERREEGLWVLIGGGDWGLGSSGGKERRDEESNLGNGSQYGF	51	8339.6	9.6784	leaf
PEP_76	chrA06_5_ORF317836	PEP_76	chrA06	6135811	6135955	-	Pop_A06G053600	exon	IPFRNRLASILFSSCFFHTKKSCPKLTTAKLPPQVVVLPQMTGSCLQH	48	5809.37	10.0891	root
PEP_77	chrA06_1_ORF132930	PEP_77	chrA06	7707174	7707399	+	Pop_A06G064824	exon	TIMSDEEHHFESKADAGASKTYPQQAGTIRKNGYIVIKNRPCKVYLCFFFLLFLVTDFYLGFCCFYQISCVLFLI	75	5372.4	7.55682	leaf stem root
PEP_78	chrA06_4_ORF214600	PEP_78	chrA06	11958015	11958270	-	Pop_A06G079290	exon	LFASLCLSVHLLVYSLNMSNDKDNFSMADLTAGSFQNPNFFLSVTFHSFLFIFILTSCFLVAAFNDEDRAGLVNALKVFFSWLKY	85	8705.11	5.33595	leaf
PEP_79	chrA06_5_ORF201927	PEP_79	chrA06	12679135	12679411	-	Pop_A06G079365	exon	PIEFGILVHVLSFFFSLAYEMPLYLLSAKFADHYSMDMKVLFNRIYFIQLKWFLTGSVQFLQVGVVRTDNCVFRVLSTEEIDEHLTAISERD	92	9647.04	5.15089	leaf stem root
PEP_80	chrA06_3_ORF223951	PEP_80	chrA06	12834596	12834803	+	Pop_A06G079388	exon	YTSIKPLGDRVLVKIKTVEEKSEGGILLPSSAQTKPQAGEVVGVGEGKSIGKTKLDISVKVFFGPLDDF	69	10801.4	8.21671	leaf stem
PEP_81	chrA06_2_ORF223102	PEP_81	chrA06	12834838	12835135	+	Pop_A06G079388	exon	IIGLVGALLLKTGARVVYSKYAGTEVEFDGSSHLILKEDDIIGILETDDIKDLKPLNDRVFIKVHYPSLSIGWRILISIFHQWDAVCLWRLVDFSLKVV	99	7303.36	5.84921	leaf
PEP_82	chrA06_5_ORF196157	PEP_82	chrA06	13002025	13002241	-	Pop_A06G079398	exon	VNKGQAPPSFTLKDQDGKTLSLSKFKGKPVVVYFYPADETPGCTKQVTKSLSNQSFHFSFHGETTNYEAKLR	72	11210	9.37636	leaf
PEP_83	chrA06_5_ORF172103	PEP_83	chrA06	14357758	14357962	-	Pop_A06G085771	exon	TFHCDFSCCKICVTSISFFFDNPYFFDPLKQKGELPPGRTVVTNSNNPFRDPDIEMELNELRQKRNNF	68	8027.94	5.63885	leaf
PEP_84	chrA06_5_ORF165291	PEP_84	chrA06	14749822	14750074	-	Pop_A06G089623	exon	QSPSIFLMAEVTETTAASSSEGKKPAVPETKRLWGDEVDDEEVQPSATEEKAVSELNVDALAIDENTKVNKFLDEPEDSRIQAV	84	8009.98	4.14626	stem
PEP_85	chrA06_2_ORF286761	PEP_85	chrA06	16454674	16454938	+	Pop_A06G089453	exon	MLFFFLDIFLSLKLISKMLHLDGQVLAPLPIGFAVFLVHLATIPITGTGINPARSLGAALIYNKDKAWDDHVSLSHVILVPTLHLGKA	88	9162.89	8.19002	stem
PEP_86	chrA06_6_ORF94653	PEP_86	chrA06	18873248	18873380	-	Pop_A06G061638	exon	LDYVFRFAVTGNDIESSKTAFISSATAFEKWTALTGLVGQLKGL	44	9587.38	6.21292	leaf
PEP_87	chrA06_3_ORF360674	PEP_87	chrA06	20743142	20743232	+	Pop_A06G062242	exon	RGVLQLGLKKLRRKHLKHDCMYVEGNVLSE	30	4754.35	9.86123	root
PEP_88	chrA06_1_ORF360724	PEP_88	chrA06	20750394	20750688	+	Pop_A06G062242	exon	FDAQDRSNGSSQGGPTQRASALAALSSAFNSSPGSKTTAPRPSGIGQGSQRAAAVAALSSVLTAEKKTPETSPSRSPRSETNLPSKKSSFCVFQMAVS	98	3521.17	10.5191	leaf root
PEP_89	chrA06_5_ORF26444	PEP_89	chrA06	22843981	22844221	-	Pop_A06G062128	exon	CSAQHVLGWTGSTISLRGPVGLSLPSTVSGGSSGCLLGLGCAGLGGAGLGGAGAALGSSGAGLGFSGTLISMLLTASPPL	80	9930.82	7.97708	leaf
PEP_90	chrA06_2_ORF415289	PEP_90	chrA06	23974633	23974855	+	Pop_A06G062401	exon	YRCQSASTEEPKTRNPLDKASNLLTNLLSGGNLGSMPIAEGAVSDLFSRPLFFSLYDWFIEVLSYFPFHELVCG	74	4504.27	4.7961	leaf stem
PEP_91	chrA07_2_ORF49386	PEP_91	chrA07	2999143	2999281	+	Pop_A07G006642	exon	ELNDRKRLATSGANFARAFTVQFGTCKFPENFTGCQDLAKQKVQLM	46	7227.24	9.3088	leaf
PEP_92	chrA07_1_ORF165490	PEP_92	chrA07	9557646	9557727	+	Pop_A07G010917	exon	SSPFSVPYPTTTTPWSRAVPQSPVNTP	27	8262.28	8.46278	leaf
PEP_93	chrA07_3_ORF210017	PEP_93	chrA07	12147521	12147665	+	Pop_A07G022574	exon	NMANNDGEVTGKHPGWPPALNERILSSMSRRSIAAHPWHDLEIGNSSF	48	5181.88	6.28102	leaf stem
PEP_94	chrA07_3_ORF219475	PEP_94	chrA07	12696065	12696302	+	Pop_A07G022654	exon	KMASASLLKISPVLDKSEWVKGQTIRQPSVSLVRCHSVAPSALSVRAGSYADELVKTAVCVNTPSIIALPLPLPYMFKS	79	2902.17	9.62618	leaf stem
PEP_95	chrA08_4_ORF229052	PEP_95	chrA08	3386658	3386889	-	Pop_A08G046471	exon	RFKPNSLNPPITLKRVLIKLAYSVPFPCFSVSRPTRIEQPRLATPCTLTIENLLTIYGKEKLPSDLCVFSSLESHIS	77	5298.8	9.50781
PEP_96	chrA08_4_ORF203863	PEP_96	chrA08	4823910	4824099	-	Pop_A08G045929	exon	LGAKRSHIDSLLFLVAPAPHCKFVAASKTLLGRVQGQKLVTAHSSSSVDQGWPVITVGNPRTG	63	8453.92	10.4504	root
PEP_97	chrA08_3_ORF102509	PEP_97	chrA08	5881973	5882234	+	Pop_A08G046089	exon	AVFVLSSWSFVTATSGITDIGCEQNVIGFAGQIGYALVPMIARGVMLGTDQPVILHMLDIPPAAEALNGVKMELVDAAFPLLKGICP	87	6763.87	4.37975	leaf stem
PEP_98	chrA08_5_ORF141790	PEP_98	chrA08	8543527	8543764	-	Pop_A08G002438	exon	TSVQVFRLSGTGSEGATIRLYIEQYEKDPSKTGRDSQDALAPLVLSHIQSIFIGQCPSHQFLRLIFMVLFAGGGCSGAF	79	8687.16	6.62375	leaf
PEP_99	chrA08_2_ORF149343	PEP_99	chrA08	8692813	8693056	+	Pop_A08G002455	exon	KTMALHGKIETTLELKSSAEKFYKVWRSQSFHVPKHASKHIQGVEIHAGDWETVGSIRIWQYTIGKAMLKRARFLLILFLR	81	6606.57	10.2292	leaf stem
PEP_100	chrA08_5_ORF134039	PEP_100	chrA08	8998330	8998477	-	Pop_A08G064094	exon	DRFKDWESSGVKIVPVLSQPDDNWTGESNYVQVDCADLLFKIVDLGKSD	49	9072.63	4.16251	stem
PEP_101	chrA08_5_ORF102731	PEP_101	chrA08	10878460	10878649	-	Pop_A08G063810	exon	FLLFGFLNVSGLTYLYRFQQSGLTLSSDGILSPLNSDMPAEGLDLSDVPPADKSDGTSEKESD	63	8550.67	4.05003	leaf
PEP_102	chrA08_2_ORF191019	PEP_102	chrA08	11206582	11206828	+	Pop_A08G063767	exon	YVFISTEMATQVDESTVKLNPKVVGNVFAQQYYNTLSKSPEVLHNFYNDLSLISRPGLDGSVSSASTLEVSSVQQKIYSLPM	82	9450.01	5.04897	leaf
PEP_103	chrA08_2_ORF202928	PEP_103	chrA08	11941024	11941237	+	Pop_A08G063630	exon	ALFFLFQAIARKLAELSGKGVTTIIGGGDSVAAVEKAGLADKMSHISTGGGASLELLEGKPLPGVLALDDA	71	5530.05	5.08609	leaf stem
PEP_104	chrA08_4_ORF36124	PEP_104	chrA08	14942118	14942253	-	Pop_A08G002373	exon	HWRSGSMEANRGQNGIQLLLAAEQEAQHIVNTARNGNHFFPLCFQ	45	6757.36	7.01998	stem
PEP_105	chrA08_5_ORF17277	PEP_105	chrA08	16080724	16080925	-	Pop_A08G006881	exon	YLVSLLEHFSGVESYDIDLKEQKVTVKGNVQPDAVLQTVSKTGKKTTFWEAEAPAEPAKPAETLAAA	67	9063.1	4.94166	stem root
PEP_106	chrA08_6_ORF915	PEP_106	chrA08	17110670	17110781	-	Pop_A08G006782	exon	QWPKQLNAPLEVVDPQIADIIELEKARQWKVPPYLAA	37	7066.09	4.93893	leaf
PEP_107	chrA08_4_ORF905	PEP_107	chrA08	17110821	17110968	-	Pop_A08G006782	exon	IHEKILKYWLSVLQSSLPDEAVYEKEKPGVTVRKILLIYIQTLYFFHIL	49	5092.61	8.25732	leaf
PEP_108	chrA09_4_ORF186746	PEP_108	chrA09	802164	802362	-	Pop_A09G076733	exon	TVSALHARIQNKGGNLVVTDLDSTNGTFIDEKRLPPGASVSVSPGSRITFGTITLTTYTIFSPFSA	66	7247.08	8.19588	leaf
PEP_109	chrA09_6_ORF187089	PEP_109	chrA09	802415	802598	-	Pop_A09G076733	exon	NSFCECLYSLFMIIEFHSNIHQLTRPFNFLPLIQSEVTVGRLPDKADMVIPVATGVGSTCL	61	4268.91	5.38586	leaf
PEP_110	chrA09_5_ORF187334	PEP_110	chrA09	802564	802660	-	Pop_A09G076733	exon	ITGDGDSGHIGFKVKMPDAFEIASVSVSIPCS	32	5876.92	4.65872	leaf stem
PEP_111	chrA09_1_ORF35804	PEP_111	chrA09	2191101	2191227	+	Pop_A09G076979	exon	FKVNNFHVQLAGVVAVEVTGGPTIDFVPGRRVCDCGISRRYR	42	6926.71	9.49679	leaf stem
PEP_112	chrA09_4_ORF162631	PEP_112	chrA09	2270295	2270436	-	Pop_A09G076990	exon	DEVNALLQQAIALSMENPVSDPSVRDSEMGEATNDDQDLAMGRFCSI	47	6814.9	4.05003	leaf stem root
PEP_113	chrA09_6_ORF162762	PEP_113	chrA09	2271206	2271473	-	Pop_A09G076990	exon	VFLFAKCFSSPIKYDKKMLETIGKKLKKNNVSLDIVDFGEEEDGKPEKLEALFAAVNSNDSSHIVHIPPGGTAISDALMKYDTLASFLY	89	3265.67	5.5973	leaf
PEP_114	chrA09_5_ORF153304	PEP_114	chrA09	2839045	2839168	-	Pop_A09G025689	exon	ATHPIRIAGHAKPRIYKQKTKKSVINISFKQKSRKKFNRRK	41	4634.31	12	root
PEP_115	chrA09_1_ORF50509	PEP_115	chrA09	3086202	3086280	+	Pop_A09G026671	exon	VEDDGSVSKIRQGETFEDHIRFFEGL	26	5084.52	4.43415	leaf stem
PEP_116	chrA09_5_ORF147573	PEP_116	chrA09	3194950	3195247	-	Pop_A09G026654	exon	CKLFVLLQRFFPSEFGNDVDRVNAVEPARSAFATKANIRRAIEAEGIPYTYVSSNFFSGYFLVSFNQPGATAPPRDKVIILGDGNPKGSVSQILLKIFL	99	9841.2	9.30222	leaf
PEP_117	chrA09_6_ORF147644	PEP_117	chrA09	3195854	3196061	-	Pop_A09G026654	exon	AMASKILFIGGTGYIGKFIVEASAKAGHPTFVLVRESTLSNPAKSAVINNFKNLGVNFLVVSPFPFPFF	69	4889.8	9.99829	leaf
PEP_118	chrA09_1_ORF59053	PEP_118	chrA09	3593574	3593727	+	Pop_A09G026586	exon	YSILIFFLFFKVAVKFSSGAVEAISKEMETKDENLAFVAGATGKVGSRAVR	51	3011.21	9.30693	leaf
PEP_119	chrA09_2_ORF69920	PEP_119	chrA09	4229956	4230070	+	Pop_A09G026692	exon	KIYTIMATNGEEQQSQAGRHQEVGHKSLLQSDALYQVI	38	10915.4	6.0299	stem
PEP_120	chrA09_1_ORF87124	PEP_120	chrA09	5292405	5292630	+	Pop_A09G015375	exon	MEESCVLKRTDCRAKGGAPGFKVAILGAAGGIGQPLAMLMKMNPLVSVLHLYDVVNAPGVTADISHMDTGAVVIY	75	7376.57	6.69509	leaf stem
PEP_121	chrA09_6_ORF102640	PEP_121	chrA09	5905877	5906087	-	Pop_A09G029075	exon	TKTPDPYFSPLQARTSNLMASAEPEHEHREDEEAPAGEDEDTGAQVAPIVKLEEVAVSTGEEDEDAILDL	70	5531.38	4.05003	stem
PEP_122	chrA09_2_ORF171679	PEP_122	chrA09	10240333	10240534	+	Pop_A09G083601	exon	FRWHSAGTFDVKTKTGGPFGTMRYSAELAHGANNGLDIAVRLLEPIKEQFPILSYADFYQVLSIFFF	67	4272.71	6.92864	leaf stem
PEP_123	chrA09_6_ORF5859	PEP_123	chrA09	11514029	11514248	-	Pop_A09G083577	exon	NNLFSNMELSTIIAKHHQSVYRTAELRALSLSDLTMEETDASTPGEKTISKKLVSLSFILTENSVFYFFSVMD	73	7771.13	5.14367	stem
PEP_124	chrA10_3_ORF4144	PEP_124	chrA10	262118	262319	+	Pop_A10G046827	exon	FYKWIFAFHDPMSFSMDFRYPNLKSVRELIYKRGFGKLNQQRIPLTDNSIIEQVCIFLHARCLLEDG	67	7593.01	8.73058	leaf stem
PEP_125	chrA10_2_ORF4126	PEP_125	chrA10	262345	262579	+	Pop_A10G046827	exon	HAMMSSQGLGKHGIICVEDLIHEIMTVGPHFKEANNFLWPFQLKAPLGGLKKKRNHYVEGGDAGNRENYINELIRRMN	78	7588.57	8.90516	stem
PEP_126	chrA10_4_ORF314416	PEP_126	chrA10	1322652	1322871	-	Pop_A10G046687	exon	YWGFKQGYGYHNSFINDIFEKLAQEASRLARYNKKPTITSREIQTAVRLVLPGELAKHALSEGTKAVTKFTSS	73	8249.27	9.75408
PEP_127	chrA10_5_ORF307034	PEP_127	chrA10	1754047	1754179	-	Pop_A10G046754	exon	APPFLSLYLYHKRNTKMACEGIVLGMGNPLLDISAVVDDDFLQK	44	8058.3	5.47157	leaf stem
PEP_128	chrA10_3_ORF42523	PEP_128	chrA10	2599214	2599418	+	Pop_A10G047199	exon	HPSKPHNKYTTGHSPPLAPPPLCLINLSLQSLPQKMVLEIAVKAAVGAPDILGDCKFSLLIFMGVIWL	68	8872.15	8.76011	leaf stem
PEP_129	chrA10_2_ORF42459	PEP_129	chrA10	2600128	2600299	+	Pop_A10G047199	exon	HLDGCYFDRFLEVNPEGKVPVVKFDDKWVADSDVIVGILEEKYPGPSLATPPEFASV	57	8264.28	4.33445	stem
PEP_130	chrA10_3_ORF66689	PEP_130	chrA10	4027712	4027799	+	Pop_A10G047130	exon	MLVIAMKIAKGKGTARTEKKEVLLPVEDR	29	4894.69	9.81971	leaf stem
PEP_131	chrA10_6_ORF239916	PEP_131	chrA10	5877923	5878154	-	Pop_A10G069684	exon	IMEMDTDPPSQIKDKDLFKAAETGDSSTFKSLPPELLSKALSLQNDDGRSVLHVAASSGHPEVRYFFVVDILRFSWQ	77	7328.73	4.88221	stem
PEP_132	chrA10_2_ORF108830	PEP_132	chrA10	6619462	6619651	+	Pop_A10G069257	exon	HGFIAAVCVCVYIMQVGGRIVEYEGLTFVTVRGAGHLVPLNKPGEALSLIHSFLSGEPLPTRK	63	6337.08	8.04973	root
PEP_133	chrA10_3_ORF122459	PEP_133	chrA10	7397378	7397606	+	Pop_A10G069119	exon	RLMKAQTLGDQSSLEFMRGRRILEINPDHPIIKDMNVRQFSTLINLVKLCFCCCCCSSSSSSLITEEVMENLIETA	76	3225.91	5.72075	leaf
PEP_134	chrA10_1_ORF135909	PEP_134	chrA10	8197149	8197257	+	Pop_A10G069354	exon	KHFSGCLPKKRREHFLILTSTVPLDIASELTISGLC	36	8611.59	8.86016	leaf
PEP_135	chrA10_2_ORF146340	PEP_135	chrA10	8866558	8866786	+	Pop_A10G069056	exon	IFILHLLSSLTIAVWMDDAALIIINLIWWQFCVFFFCQGVLDGKYDDLPEQSFYMVGGIEEVIAKAEKISKESAAS	76	7242.12	4.27534	leaf stem root
PEP_136	chrA10_3_ORF158039	PEP_136	chrA10	9498698	9498788	+	Pop_A10G048421	exon	FLWAFLQVAVALGLSKMQEFTGRSAPTVIT	30	6749.88	8.74786	leaf stem
PEP_137	chrA10_4_ORF161928	PEP_137	chrA10	10486611	10486860	-	Pop_A10G048553	exon	FPALITPMASGGKLEVDVEIKSAAKKFWDNIRDSTNLFPKAFPDQYKSIDILEGDGKAAGSIRLFTYAEGKKARTHVQLALYS	83	8613.02	8.97305	leaf stem
PEP_138	chrA10_5_ORF130069	PEP_138	chrA10	12395659	12395773	-	Pop_A10G047330	exon	KNRFSALCLSRSSPMAKEPVRVLVTGAAGTITKLKTKT	38	4011.71	11.1273	leaf stem
PEP_139	chrA10_5_ORF110609	PEP_139	chrA10	13541659	13541881	-	Pop_A10G047508	exon	NKMFVGFGRIGRLVARVALQRDDVELVAINDPFITTDYMVTIYLFIFIFAVVFGFLLLLMIYFFGGSADIYVQI	74	8602.96	4.85737	stem
PEP_140	chrA10_2_ORF248634	PEP_140	chrA10	14951068	14951320	+	Pop_A10G047663	exon	LFSSFLSDLRNSEKADLGSVAAAKIKQITAELEAASSKGFDPVERIKTGFAHFRTEKYEYVFQAFSFSNITLFLFITTLVPSCC	84	3282.85	6.77148	leaf stem
PEP_141	chrA10_3_ORF259079	PEP_141	chrA10	15402893	15403094	+	Pop_A10G047700	exon	ESVEISKKQKQRERERDTVLMEEAKGVVKHVLLAKFKEGIPSDEIEKLIKGYANLVNLIEPMKAFEW	67	9148.37	6.90641	leaf stem root
PEP_142	chrA10_6_ORF7889	PEP_142	chrA10	19513559	19513850	-	Pop_A10G001227	exon	LMLWIVVLAGLELAVESCSQVEGTPDRPRLCVFRSNKHLYVQVIDDTKMHTLASASTMQKPFAQDFDYSSGPTIVSLQTLQSFFDVFFSFAMSITAT	97	4061.82	5.03715
PEP_143	chrA11_4_ORF144748	PEP_143	chrA11	8932623	8932842	-	Pop_A11G091391	exon	ADVDTEVAAAGQPKKRTFKKFSFRGVDLDALLDMSTDELVKLFNARARRRYFFCQHLHLSFHVYILSTYLLCL	73	8479.02	9.10514	leaf
PEP_144	chrA11_6_ORF113375	PEP_144	chrA11	10707386	10707653	-	Pop_A11G056667	exon	AMAPKQPNTGLFVGLNKGHIVTKKELAPRPSDRKGVSYFTKLHRDCFFIFMFWSCYFLLTPVFVLSNFGGVLYFISCIECKTEFLCDTV	89	9351.58	8.92141	leaf stem
PEP_145	chrA11_4_ORF74053	PEP_145	chrA11	12942357	12942606	-	Pop_A11G056435	exon	DPSFSVFSYVTSVLLCLAHDIQFIQLQALEKLKRQLADADAAVEARKKPPEDAGPRIIGEGLVIDEWVSCQVLCFPNFPCEIP	83	7798	4.5746	stem
PEP_146	chrA11_2_ORF237688	PEP_146	chrA11	13630489	13630759	+	Pop_A11G056784	exon	SQVPETLPEEVLGKMGAPPKSDVPIIKPNDLTEADGVLFGFPTRFGMMAAQFKAFLDATGGLWGTQQLAGKPAGIFFSTASQGGGQETTA	90	10827.4	4.60643	root
PEP_147	chrA11_3_ORF237999	PEP_147	chrA11	13630850	13631105	+	Pop_A11G056784	exon	HLFFLSICSLTAITQLVHHGMIFVPIGYTFGAGMFEMEQVKGGSPYGAGTFAGDGTRQPTELELGQAFHQGKYFAGIAKKFKGTA	85	8498.77	8.12277	stem
PEP_148	chrA11_6_ORF57734	PEP_148	chrA11	13872800	13872953	-	Pop_A11G056494	exon	VVLIIEHFQLLKSCLFLFQLDHAAKIKSTPEAEKYYAQTVSALNDVLAKLG	51	10181.9	6.89033	leaf stem
PEP_149	chrA11_5_ORF24473	PEP_149	chrA11	15883054	15883201	-	Pop_A11G026239	exon	ISDFKYYGMAEEAAKAVEPNAELLEWPKKDKRRLLHAVYRVGDLERTIK	49	9201.54	8.24926	leaf stem
PEP_150	chrA12_6_ORF216856	PEP_150	chrA12	72080	72182	-	Pop_A12G008024	exon	ISLHLLYELNSESVKETAGATPSPEKPENEVQNS	34	9328.48	4.47194	leaf
PEP_151	chrA12_3_ORF4337	PEP_151	chrA12	266651	266915	+	Pop_A12G007986	exon	LSLYLVLKDMAEEQPKKVETETPSETPPPPPLAEPEPEVKAQKDVAEEKTVISPPPLVEEKVEESKAVAVVESKYSFFLSSCFYPLSS	88	9116.4	4.46842	leaf stem root
PEP_152	chrA12_2_ORF14469	PEP_152	chrA12	838516	838720	+	Pop_A12G007887	exon	RHQGPSFSVFCAHTNVCLLYMEISNKWVFDSCVLQINSVSTKPIEGQKTGTSGLRKKVNFYFFFLFGY	68	5718.66	9.22151	stem
PEP_153	chrA12_1_ORF45607	PEP_153	chrA12	2758956	2759253	+	Pop_A12G067924	exon	FFCLQGKLDPVVGRQPQIERVVQILGRRTKNNPCLIGEPGVGKTAIAEGLAQRIASGDVPETIEGKKVNIGSFYCHNLGVHLGCSIKISVNYVCSVHTK	99	5749.56	9.14524	leaf
PEP_154	chrA12_5_ORF171464	PEP_154	chrA12	2807782	2808040	-	Pop_A12G067933	exon	AIFWLATVRFSGVNSCHQSDSRIYYLIKQFKVRRDLIMLLQVEIVMALEEEFDISVEEESSQNITTVREAADMIDKLVQKKAEGGS	86	3711.99	4.88914	leaf
PEP_155	chrA12_5_ORF156736	PEP_155	chrA12	3666091	3666247	-	Pop_A12G068081	exon	CASVVCYGGCLWNLTNWFDVYRSSIFDAKAGIALNENYVKLVAWYDNEWGYR	52	9733.97	4.86362	stem
PEP_156	chrA12_4_ORF156740	PEP_156	chrA12	3667119	3667329	-	Pop_A12G068081	exon	QGGAKKVIISAPSKDAPMFVMGVNEKSYTPDLNIVSNASCTTNCLAPLAKVWESPTWSLNMLCKLWEPYN	70	7817.95	7.90216	leaf stem root
PEP_157	chrA12_5_ORF156699	PEP_157	chrA12	3668341	3668485	-	Pop_A12G068081	exon	MKNSGFGRIGRLVARVALQRDDVELVAVNDPFITTDYMVPLCFSSSRV	48	10673.3	7.95425	leaf stem
PEP_158	chrA12_5_ORF155518	PEP_158	chrA12	3740224	3740338	-	Pop_A12G068097	exon	WLSFKSRIKISALITAAMVFASLGLPVNLTIQYNQLLQ	38	9869.2	10.2897
PEP_159	chrA12_4_ORF76586	PEP_159	chrA12	8239440	8239638	-	Pop_A12G073871	exon	FLKEKGRTRRRSKGVVFIHVPVYICTYTVMFLQNHLYECKSQPRKSNRNQAKKKKSFVSVNAMCQF	66	6045.75	10.4639	leaf
PEP_160	chrA12_3_ORF181645	PEP_160	chrA12	10542692	10542839	+	Pop_A12G073970	exon	KKQKHKRGKTFHVIFICVSTNVVDLSSEIDLFCTEFFILFATIGCVGPG	49	7660.82	8.61615	root
PEP_161	chrA13_3_ORF14546	PEP_161	chrA13	860636	860798	+	Pop_A13G031292	exon	ILKGTLASNKGLANKLVLLLVKQSKSSSSFCLSRLSGLFEPLSSKGVLLLLIWS	54	5345.14	10.3103	root
PEP_162	chrA13_5_ORF218188	PEP_162	chrA13	1632196	1632247	-	Pop_A13G032434	exon	HALGLLAISKFFLYIYF	17	4250.06	8.50488	root
PEP_163	chrA13_5_ORF210415	PEP_163	chrA13	2088901	2089135	-	Pop_A13G032481	exon	CRTIALGLAGALTGLNIGGWNANAAAKRPPPPPPGEKKDPSISGLQAKVLASKKRKEAMKEEVARLREKGKAVNEPSE	78	7856.22	10.0074	leaf stem
PEP_164	chrA13_1_ORF36430	PEP_164	chrA13	2124663	2124894	+	Pop_A13G032484	exon	RLLLSPVRVGAQAFSWATGKLENNRLGLPTSPSSTDVQNRVLQAAAKHESQPSETGVQNPPPNSAAPLNENADLSEA	77	5475.41	5.66619	leaf
PEP_165	chrA13_2_ORF36843	PEP_165	chrA13	2150296	2150536	+	Pop_A13G032490	exon	FSLLVIWQISSDEAVETAKQVALQEGLLVSPFNLTLSHLKQKQSRISSEPQLHCMYIHMHASPKVSLKLICETKENLMDY	80	5759.89	6.44579	leaf
PEP_166	chrA13_4_ORF204481	PEP_166	chrA13	2320335	2320530	-	Pop_A13G032514	exon	LLNTIIESKLMVLLIEVLWHLGVFKGMEASIAETNEKLIALKNVKIVIESQEEDKMQVGYCSRNL	65	2016.42	5.25394	leaf
PEP_167	chrA13_1_ORF45318	PEP_167	chrA13	2631738	2631870	+	Pop_A13G032384	exon	WAGGVFGEGVSGGVWIEGIGLGAVRVSTSIRPCVRVDEDGSWLL	44	8170.39	4.51327	root
PEP_168	chrA13_4_ORF166793	PEP_168	chrA13	4478343	4478535	-	Pop_A13G082718	exon	RICLCPNLQTSMSNEKLFVVIQGVSNIAGETSSNSGVSYLASYNAMLAATKFINSIPTPRLACE	64	8102.83	7.93259	stem root
PEP_169	chrA13_2_ORF99218	PEP_169	chrA13	5721136	5721430	+	Pop_A13G082526	exon	KNEMACASGSSTSLLILLNQSRLGPQSQKGHQRIDSSISFGASLPFSSARRRTKVGLRRMAKPIVKAETLTIEKSGIKVVRNPPESKLTELGVRKWPK	98	9126.54	11.2963	leaf
PEP_170	chrA13_5_ORF127953	PEP_170	chrA13	6830869	6831151	-	Pop_A13G074166	exon	QGEPLCIFYSRYGICKFGPSCKFDHPMGVFTYNLTASSSADAPVRRLLGSSSGSTGLTLSSEGLVEAGPTKPRRLSLSEPRQMPPGDDNIDTGG	94	7387.7	6.75653	stem
PEP_171	chrA13_4_ORF123723	PEP_171	chrA13	7061784	7062039	-	Pop_A13G010049	exon	KRERLQRFIILSSAYLILVDIYFLPFQVTPDAHFQNDLGLDSLDTVEIVMALEEEFQFEIPDNEADKISTVSHAIDFISSHPQAK	85	4545.1	4.42608	root
PEP_172	chrA13_3_ORF126000	PEP_172	chrA13	7280858	7281140	+	Pop_A13G010029	exon	YCGRGAHTSVYDKNPDDELRPNVVPDDVIKPQSDKYWAPHPRTGVFGPATEQHLSEISGDSASVGDGGQDPVLEEKAWFRPTSLEDLEKPHRLN	94	6825.8	4.8697	leaf stem
PEP_173	chrA13_4_ORF113857	PEP_173	chrA13	7615446	7615707	-	Pop_A13G010003	exon	ILNRSGLSETPSKPSPATPRVSKLSRGVAKSESDSPSPLQSSRLSVDRSPRSINSKPTIDRRVPKVTSATAPEVSVNKCNNFFLVHI	87	10743.4	10.9358	root
PEP_174	chrA13_1_ORF155298	PEP_174	chrA13	8913858	8914086	+	Pop_A13G009874	exon	LHEAIMREDSDEFEEGTVLEEYRKGFKLGDRLLRPSMVKVSAGPGPVKPEQVEESQEEAEATSGTSEGGSAEEESA	76	9940.05	4.31427	leaf stem
PEP_175	chrA13_4_ORF73608	PEP_175	chrA13	9905553	9905709	-	Pop_A13G010093	exon	LALQTVSGAVMNALVATNRNFKLAARLLGLDSKLEKSLLIPFREIKVITEVV	52	9780.94	9.98881	leaf stem
PEP_176	chrA13_4_ORF17452	PEP_176	chrA13	13213743	13213884	-	Pop_A13G054112	exon	SLNCIWGSKSKPDKMQNEEGQNMDLYIPRKWYLNFLCLPIFEFVFLR	47	10425.2	7.73831	stem
PEP_177	chrA13_2_ORF231572	PEP_177	chrA13	13374388	13374604	+	Pop_A13G054452	exon	LRHILPPCLLGGWLQQEKPARSACNYGNCWNVQFVIPKLVFSLDLLLYAPLFVTESIKLVLVLTSLWMQING	72	9369.51	8.6148
PEP_178	chrA14_1_ORF55433	PEP_178	chrA14	3282066	3282234	+	Pop_A14G045694	exon	QQHHNRHQQQPPTPAPAPATITAPQAQARARARARARARARAQTPSASAAAATKYI	56	8254.83	12
PEP_179	chrA14_5_ORF204690	PEP_179	chrA14	6729943	6730222	-	Pop_A14G045449	exon	TLPSLHPPLVTIPPSQLRSISLSRSGPLTLTLTPTPPRPPPTVPQNPTGVYSCHLMLLPRASHLQRERLPLLTSPRSYTNTLGDQAALSAIPL	93	5665.74	11.2736	root
PEP_180	chrA14_4_ORF203297	PEP_180	chrA14	6874944	6875097	-	Pop_A14G045431	exon	SSPPRSGKKKIGAVVQYACGFHDPQCNPILSVCQSYPRTSHNPTTKARWFI	51	5713.63	9.81739
PEP_181	chrA14_5_ORF156047	PEP_181	chrA14	9514096	9514336	-	Pop_A14G000815	exon	EILKACELVFDAVYTPRNTRLLQEAKEAGAVVVSGVEMFIRQALGQFRLFTGGLGISLPVVSTHQLRLNDQLTDMFPQNY	80	8183.72	5.68773	leaf
PEP_182	chrA14_2_ORF209926	PEP_182	chrA14	12284062	12284179	+	Pop_A14G044889	exon	LVTHAIKFPTSLSVGHTTTILVLQYPDLKPPTSPTPSQP	39	5974.6	8.51223	leaf
PEP_183	chrA14_6_ORF95588	PEP_183	chrA14	13077803	13078019	-	Pop_A14G044771	exon	MAALRSLLKKNSSSIPTCNELVMIRRFFSSEAATASSSFAQRLRDLPKDLPGTKIKTQVSQVCPSPSISIDH	72	10015.6	9.89179	root
PEP_184	chrA14_5_ORF95403	PEP_184	chrA14	13089871	13090036	-	Pop_A14G044769	exon	IMDSFVEDRLATLKNVIKDPELDGWNLYLGNHLPQLFLFFAVSPFVFDATLLSYD	55	5660.43	4.1861	leaf
PEP_185	chrA14_3_ORF228710	PEP_185	chrA14	13398239	13398491	+	Pop_A14G044719	exon	RGKEMAEQEVKKVETETPVTPAPVETKSDVADEKAIVPTPPAAEEKEKVADELKALAVVESTFLIFVFIFLENYEKPKPMIILS	84	5222.19	4.66019	stem
PEP_186	chrA14_2_ORF272086	PEP_186	chrA14	15931954	15932077	+	Pop_A14G000262	exon	VLSVGAEVGEVEAGKKVNKYFLVHKRSVHLVAFNAVNSAIL	41	8926.22	9.40286	leaf
PEP_187	chrA14_6_ORF15181	PEP_187	chrA14	17866823	17867024	-	Pop_A14G029828	exon	SLLIFSSKEFSATSAFLLLLVQIVAMLLKLDYPPLALKIAVLPLPISKQNIFRIPSIFVKGVLFLAR	67	4183.8	10.2888	root
PEP_188	chrA15_1_ORF1171	PEP_188	chrA15	72264	72486	+	Pop_A15G014720	exon	VHHQRSSATILSTLRRKPLGSGSAHGYSDPFLDPHPTLNPLSPIQILHSNSECFSPMWLAIERHGPYTGQIPIS	74	7864.03	8.20033	root
PEP_189	chrA15_1_ORF14296	PEP_189	chrA15	867456	867573	+	Pop_A15G014783	exon	FFMFLQINSVPTKPIEGQKTGTSGLRKKVIFCFFWMFGC	39	6350.21	9.69948	leaf stem
PEP_190	chrA15_5_ORF204320	PEP_190	chrA15	1154710	1154887	-	Pop_A15G014740	exon	KKLLVYNFSDLLAGTNTWDRFELRVHKRVIDLFSSADVVKQITSITIEPGVEVEVTIAD	59	9329.69	5.11894	leaf stem
PEP_191	chrA15_4_ORF204860	PEP_191	chrA15	1155819	1156020	-	Pop_A15G014740	exon	MVVFMVCFVFVIKKRTEKMAAAYGAMKAQKPGLEEAQEQIHKIRITLSSKNVKNLEKGLFLKSYFTI	67	4394.08	9.86955	leaf
PEP_192	chrA15_1_ORF55300	PEP_192	chrA15	3302229	3302442	+	Pop_A15G049045	exon	TRMAGSAAAANLEDVPSLDLMTELLRRMKCSDKPDKRLILIGLSHFLLFHFLSLHITLRTLFCLSSMMCIS	71	7428.08	8.63014	leaf stem
PEP_193	chrA15_6_ORF166505	PEP_193	chrA15	3430628	3430853	-	Pop_A15G049023	exon	SDLTRLENSGFGRIGRLVARVALQRDDVELVAVNDPFITTEYMVQPFIFLNISGFFGVFVFLDLIFFLLFVDIHV	75	8154.13	4.51077	leaf stem
PEP_194	chrA15_3_ORF87167	PEP_194	chrA15	5149187	5149382	+	Pop_A15G017117	exon	AVPIKTKFNNTHKFQKIQLQAKESARFVSTANKKGTRRFTKTKRKFKELTFSQVGKADLRLRKAL	65	4535.42	11.7683	root
PEP_195	chrA15_5_ORF100424	PEP_195	chrA15	7222405	7222630	-	Pop_A15G017098	exon	QEGMIFDPLYFANLLQPRVLHIVCLLDLVSPSLLLFCRVQATLLLLQHLLVSAHDERPVFVLLEPKHSHNKKSIF	75	6691.59	7.13661
PEP_196	chrA15_2_ORF187008	PEP_196	chrA15	10840588	10840795	+	Pop_A15G064391	exon	TIFYSSGSLSAGPDNLDNLKKLAEQIQKQAPGAGATAAGAAAQDDDDDVPDLVSGETFEAAAEEGKAAA	69	7683.2	4.05003	leaf stem
PEP_197	chrA15_4_ORF1215	PEP_197	chrA15	12940029	12940302	-	Pop_A15G076492	exon	LKNGPKERVHFSLAHRKRPLYPYLPYSSLFLSYSLSLSQNTSKPAAAAKTMSPGPVVEAEPAAVSTTEEVKSTVEETLQKKPPQVFFCLCL	91	7995.54	9.23298	leaf
PEP_198	chrA16_3_ORF3252	PEP_198	chrA16	198095	198314	+	Pop_A16G035313	exon	RLKKKKKRPLTVAGSNIQPKTLKRSLKIKALQINISSKSKKKKQESSKRIDISHPIIHVNKKARESPSVDFFL	73	8584.89	11.294
PEP_199	chrA16_6_ORF167768	PEP_199	chrA16	4209935	4210163	-	Pop_A16G090114	exon	KMASSISATAAREPEHSTKEREEENATSTRAAEDEDTGAQVAPIVKLEEVAVTTGEEDEDAILDLYVFGLFFYFFE	76	7565.83	4.12346	leaf stem
PEP_200	chrA16_5_ORF145553	PEP_200	chrA16	5416648	5416858	-	Pop_A16G028750	exon	SAIFSTTTSDVRHWYSTVSFFVAYVSNKHLLPDDEMVKAQMSFGNSSHTISAVNSKQNHPFLRKLIKTTP	70	8629.21	9.60058
PEP_201	chrA16_3_ORF169353	PEP_201	chrA16	9911735	9912029	+	Pop_A16G023175	exon	FSHLAWVQTDRKSGGLGDLKYPLISDVTKSISKSYGVLIPDQVRDVFINVALKKHNELIKNLHFFNITLLLHNRGHVQMHIHAFFLSVVCYWHVSVSS	98	6852.23	9.46533	leaf
PEP_202	chrA16_5_ORF39416	PEP_202	chrA16	11507248	11507548	-	Pop_A16G055311	exon	CEEQDRSNGSNQGGTTQRASALAALSSAFNSSPGSKTPGLRPSGTGQGSQRRAAVAALSSVLTAEKKQTPETSPSRSPPSETNLPGKKKLSFCMFLMIVS	100	10038.5	10.0316
PEP_203	chrA17_3_ORF60512	PEP_203	chrA17	3539012	3539084	+	Pop_A17G011744	exon	AGQQVMSTAQGAVEGVKKATGMNK	24	8374.92	9.70393	stem
PEP_204	chrA17_6_ORF63362	PEP_204	chrA17	12618149	12618323	-	Pop_A17G084973	exon	NPPSLKRKMQGGSKYDEKLLQNYVPLYVMLPVSSKKALAIKYQVCILRYIMNSNLVCY	58	8405.02	9.69845	stem
PEP_205	chrA17_3_ORF267485	PEP_205	chrA17	15652661	15652907	+	Pop_A17G052723	exon	IEIDGPSEHLTSITGTYGNYNGLLVIRSLSFITNLTTHGPFGNAAGTSFSVPIEGSVVNGFHGRAGYYLDAIGIFVKPETTN	82	7902.84	5.34175	leaf
PEP_206	chrA17_1_ORF277600	PEP_206	chrA17	16343946	16344210	+	Pop_A17G052635	exon	KMESDDGEVVSNKQVIFKDYVPGVLKESDMYITTSTITLKVPEDCTNGVLVKNLYLSCDPYMRNRMRNFQGSYISPLKPGSVSYLRSI	88	11226.9	7.93582	leaf
PEP_207	chrA18_5_ORF191594	PEP_207	chrA18	2379043	2379262	-	Pop_A18G018591	exon	KMHNPPPPEPRHQPGHPPPEPHPPPPGPPQREPPPPRGHSPPPPGPHAPPSGPPHREPPPPGPRAPPPDHHRP	73	10313.4	10.5679	root
PEP_208	chrA18_3_ORF72844	PEP_208	chrA18	4218047	4218122	+	Pop_A18G018840	exon	TACVTDSTMEETDASAPAEKTTSKK	25	7162.37	4.5119	leaf
PEP_209	chrA18_1_ORF85923	PEP_209	chrA18	4940268	4940538	+	Pop_A18G018906	exon	GFYLLLICDGDAAVPQSHFFGLRTSSKIWRGESRSITAGNMAQSSTAASLLEWVKKDKRRMLHVVYRVGDLDRTIKYVLFFLISFLCFCL	90	2391.72	9.45411	leaf
PEP_210	chrA18_2_ORF88078	PEP_210	chrA18	5080687	5080873	+	Pop_A18G018920	exon	EYRKQYRRFDMAPIAVGDVLPDGKLAYFDEQDQLQEVSVHSLAAGKKVIVFGVPGAFTPTCR	62	6712	6.856	leaf stem
PEP_211	chrA18_6_ORF144368	PEP_211	chrA18	5117810	5118023	-	Pop_A18G018927	exon	LAAAAAASAVAVPLVSQPPVAAVAVGIVGGAGAGAGAGSGSGSAQPPGKPREAASAVATAAIEDGQEVHPV	71	8646.51	4.83333	root
PEP_212	chrA18_2_ORF123199	PEP_212	chrA18	7053643	7053928	+	Pop_A18G083152	exon	RETFYWHGEIKCFLHLSHASLEMFHLFVMNILMLLDEQVIAVGPGPLDEEGNRKALSVSPGNTVLYSKYAGNDFKGSDGSNYIALRASDVMAILS	95	9975.37	5.39745	leaf stem
PEP_213	chrA18_6_ORF20914	PEP_213	chrA18	12173762	12173900	-	Pop_A18G013074	exon	KQSNQAETVKHKGAYTKIKREFCSDLSPIVNKDWIVTKAKIQFPFG	46	7799.65	9.73261	stem root
PEP_214	chrA19_6_ORF245521	PEP_214	chrA19	2035715	2036000	-	Pop_A19G055068	exon	GALDGGLDIPHSDKRFAGFAKDNKQLDAEVHRKYIYGGHVAAYMRVNVASFNEHNLLYFVVSTFLIASVKKCACILSVIMFRYLLCFFTPDIDGG	95	2602.8	7.92086	stem
PEP_215	chrA19_3_ORF132378	PEP_215	chrA19	7640054	7640252	+	Pop_A19G052799	exon	NSLKLSGFCFDLNFYAKKKSLSGTVAEPKASSVAEPLLLNAVRGEDVERPPVWLMRQAGRYMKAGL	66	10266.9	9.57944	leaf
PEP_216	chrA19_4_ORF78302	PEP_216	chrA19	11601666	11601957	-	Pop_A19G052413	exon	TCINNSKQTRVKHNRVKRSKAMASAILKRTSPSCLLKSMADSLGIIGGSWRSYAKVAVGTDIVSAAPGVSLQKSRTWDEGVSSKFSTTPLKDIFKVG	97	6929.85	10.4581	stem
PEP_217	chrA19_5_ORF15930	PEP_217	chrA19	15370471	15370627	-	Pop_A19G025875	exon	EGVVLQFVVKCLKTFKKQLYKSFLSEVVCVCLQNYYQVLFYMKAVGVFRRVK	52	6264.92	9.67369	root
PEP_218	chrA19_5_ORF5779	PEP_218	chrA19	15983773	15983884	-	Pop_A19G080944	exon	FYQVWQQDKREQRLHTTTSRAKELLKTRKYTVVRWRW	37	10549	11.0001	root
PEP_219	chrG01_6_ORF794113	PEP_219	chrG01	3201788	3202085	-	Pop_G01G027003	exon	VSTLHMTQRMEKERNKTGSRNPEAISQSNSNLLLIFFLLVHWVPLISGKEVKEEVVGYGYKVGSVNSGFTGKSLTADLILIKESSVYGDDIQHLSLVAR	99	5281.05	8.21567	root
PEP_220	chrG01_6_ORF784338	PEP_220	chrG01	3757928	3758147	-	Pop_G01G072431	exon	SWILSRLLLIVAFKLLMLHVEQSRKLNYFLVDFIRKRDLVKKLEFHFCYTGTGGGMNLRDGLDASGRKPKVSV	73	10592.2	10.0971	leaf
PEP_221	chrG01_2_ORF143884	PEP_221	chrG01	8451322	8451523	+	Pop_G01G081176	exon	KEGKKMSGGGPISQDWEPVVIRKKAPNAAAKKDEKAVNAARRSGAEIETIKKCTSPVFCPLSYYLDG	67	4894.83	9.43006	leaf stem
PEP_222	chrG01_6_ORF685894	PEP_222	chrG01	9462908	9463154	-	Pop_G01G081035	exon	RTMSDQEKNRGVVVDHRHHEDQPPPPPPPQPQYGTFQGVANYPPPSQSHVIGFPQPVPPPGITAEPYALGYQTVSGTTTINV	82	7257.38	6.01586	leaf stem
PEP_223	chrG01_6_ORF659795	PEP_223	chrG01	11010512	11010794	-	Pop_G01G058925	exon	CSNSSSGLSVSESPNMSSFFGRRFSVRRLFFCFFLGGGLCVSEPFFLLILAAGAIKAEKAKEKKGFCLSGHLKQLKQILPKKKTERNRLTEYVR	94	10413	10.1112	root
PEP_224	chrG01_1_ORF214714	PEP_224	chrG01	12504483	12504597	+	Pop_G01G002282	exon	KICCVFLILVMSTYVQVTIDVASPEAGVIKEVIHMLFF	38	6171.45	5.4448	leaf
PEP_225	chrG01_2_ORF223334	PEP_225	chrG01	12994231	12994450	+	Pop_G01G002264	exon	RERMSGRGGGVNNNNGKGNTGISGIPAASRKMVQSLKEIVNCPEPEIYAMLKECNMDPNEAVNRLLSQGFFSP	73	4823.48	8.78603	leaf
PEP_226	chrG01_1_ORF224319	PEP_226	chrG01	13040133	13040244	+	Pop_G01G002270	exon	ADPELEAIRQRRMQELMAQRGMVIIIFAVCCCCYYYF	37	10977.5	6.26556	stem
PEP_227	chrG01_2_ORF229717	PEP_227	chrG01	13352197	13352449	+	Pop_G01G058682	exon	PEVGFFFLQEFENNSASSQVFWLLKESELTPSNANILDGRYAVFGYVTENEDYLADLKVGDVIESIQVVSGLDNLANPSYKIAR	84	8439.97	4.11471	leaf
PEP_228	chrG01_4_ORF616387	PEP_228	chrG01	13431789	13431921	-	Pop_G01G058676	exon	IFLLLTSSSCCRKECHCMLFLTPDNDFAGKDQVILNTLFWFLTN	44	7222.24	5.42826	leaf
PEP_229	chrG01_1_ORF236982	PEP_229	chrG01	13754607	13754697	+	Pop_G01G058646	exon	LNALGRNYQRGEEMGNDYNEAIESLKKLLR	30	8906.75	6.31069	leaf
PEP_230	chrG01_2_ORF236823	PEP_230	chrG01	13754971	13755190	+	Pop_G01G058646	exon	MVGCSDKEELKTVAAAKVEQITAELQTVSSSDPKAFDPVERIKSGFIHFKKEKYESVIFTLSISSLTILLVHP	73	10526.3	6.06156	leaf
PEP_231	chrG01_2_ORF236842	PEP_231	chrG01	13756300	13756501	+	Pop_G01G058646	exon	LIANNNKCKSILQEAVNVSLGHLLTYPFVRDGLVNKTLGLKGGYYDFVKGSFELWGLEYSLSPSLSV	67	4258.18	8.08313	leaf
PEP_232	chrG01_1_ORF239875	PEP_232	chrG01	13915200	13915422	+	Pop_G01G058631	exon	YSFLLKNFARSKTYCPFCVKVKELLNQLGAKYTAVELDTESEFSHTHTHALDKMINTFGNCFDFCSVLLFIKFI	74	7881.88	7.86206	stem
PEP_233	chrG01_4_ORF562106	PEP_233	chrG01	16518834	16519113	-	Pop_G01G090318	exon	SSRWHINLSCTSLLLALVLSAVGILLITYFPFTYFLQKKAQLVVIAHDVDPIELVVWLPALCRKMEIPYCIVKGKSRLGAVSVPVPLQFKILL	93	4435.29	9.40924	leaf stem
PEP_234	chrG01_6_ORF542805	PEP_234	chrG01	17629994	17630192	-	Pop_G01G090303	exon	TLVIEFFARHLFLTCSSLQELETKRKERAQLIYERKKQLAKLRVKAEKTAEEKLGPQLDIIAPLKY	66	9394.3	9.60903	leaf stem
PEP_235	chrG01_1_ORF315422	PEP_235	chrG01	18230931	18231000	+	Pop_G01G067598	exon	KMADAEDIQPLVCDNGTGMVKVG	23	5099.94	4.22595	leaf stem
PEP_236	chrG01_2_ORF315214	PEP_236	chrG01	18232234	18232348	+	Pop_G01G067598	exon	CHVVWIEADMFGLCLYQMWISKGEYDESGPSIVHRKCF	38	3495.88	5.3858	leaf stem root
PEP_237	chrG01_2_ORF326562	PEP_237	chrG01	18906709	18906832	+	Pop_G01G067538	exon	FCCKIYKIMAANGEEQQTQAGRHQEVGHKSLLQSDALYQVI	41	8067.24	6.90749	leaf stem
PEP_238	chrG01_4_ORF484994	PEP_238	chrG01	21048606	21048813	-	Pop_G01G067767	exon	NLQTRTFLLSNQKTSNLMASTEPEHQHREDEEAPAGDDEDTGAQVAPIVKLEEVAVSTGEEDEDAILDL	69	7378.41	4.05003	leaf stem
PEP_239	chrG01_4_ORF481300	PEP_239	chrG01	21263427	21263544	-	Pop_G01G067467	exon	YSIFIYLFGRHMQLMEFDESKTAVSSQEDSGTSSSKKVE	39	8578.89	5.00771	leaf
PEP_240	chrG01_6_ORF473737	PEP_240	chrG01	21675440	21675479	-	Pop_G01G011308	exon	VPIAPTRKKEQGG	13	10420.6	9.99397	root
PEP_241	chrG01_5_ORF469150	PEP_241	chrG01	21962323	21962605	-	Pop_G01G011423	exon	STFKKKAPKAIKEIRKFAQKAMKTTDVRVDVKLNKHVWSRGIRSVPRRVRVRVARKRNDEEDAKEEFYSLVTVSELPPEGFKGLGTKVIDDEEE	94	7773.11	9.93227	stem
PEP_242	chrG01_2_ORF431508	PEP_242	chrG01	25021339	25021600	+	Pop_G01G020799	exon	CFNLIGLRIGIGVRSDQMASNGDHQTTVKPPPSPSPLRNSKFSQVIYDFLFHFSFFFYAHLGRQSQFFKNCNADILHCIPLVDSFTV	87	2391.74	8.61776	stem
PEP_243	chrG01_4_ORF416337	PEP_243	chrG01	25045020	25045236	-	Pop_G01G020803	exon	NKEKSNMSSALDMSLDDIIKNSKKPGSANFRGRGRGHPSGAGPARRFPNRAANRSAPYTAAKVHTLSLLKIS	72	4479.16	11.3694	stem
PEP_244	chrG01_4_ORF355093	PEP_244	chrG01	28582992	28583088	-	Pop_G01G067760	exon	HIAPFYFNRVSRGDKGNLFILKMVDPSYRVPN	32	4637.24	9.98888	leaf
PEP_245	chrG01_2_ORF598209	PEP_245	chrG01	34564990	34565056	+	Pop_G01G004755	exon	QLEVVGPGGPPDGHGDDDDHHH	22	7549.99	4.4267	leaf stem
PEP_246	chrG01_1_ORF615601	PEP_246	chrG01	35623446	35623542	+	Pop_G01G004629	exon	FQVTPNNVDIAKVAPAYHLYTPAEVEEVISRL	32	4463.91	4.83333	root
PEP_247	chrG01_2_ORF634035	PEP_247	chrG01	36589930	36590104	+	Pop_G01G004743	exon	MQAVSINEFLKPAGGDRYYNPGRGRGRGRGRGGYGGNTRDVEAPSIEDPGQFPTLGGK	58	1380.59	9.80824	leaf stem root
PEP_248	chrG01_1_ORF648709	PEP_248	chrG01	37529844	37530111	+	Pop_G01G089192	exon	PPPCSPPAPYPPPAPPPFPPPYPAPLSPPTPYPPPLPPPPPPPAPYPAPPPSPLPPPLPYPAPWSPPTPEPAPPPPPLPPPPPCPAAAP	89	10898.4	4.05003	root
PEP_249	chrG01_3_ORF665890	PEP_249	chrG01	38606588	38606855	+	Pop_G01G089210	exon	QFAGRPGIFNMRDRAKWDAWKAVEGIDSEFMLLGCCFLPVFLNDSHSHCLIHFLTLGYISFWSGKSKEEAMSDYITKVKQLLEEAAASA	89	9883.2	5.8545	leaf stem
PEP_250	chrG01_3_ORF704272	PEP_250	chrG01	40836434	40836674	+	Pop_G01G010746	exon	VDVNGKNAAPIYKFLKSSKGGLFGDSIKWNFSKFLVDKDGKVVDRYAPTTSPLSIEVRSGSAIHSPYPATTFDFGCLICN	80	7706.66	9.0078	stem
PEP_251	chrG01_4_ORF138515	PEP_251	chrG01	41082189	41082372	-	Pop_G01G024707	exon	HIFREISKDRRRLICAVATEPLPKQVEESKMDAPKEIFLKDYKLPDYYFDSVCKSLVEFGI	61	3752.31	6.77512	leaf
PEP_252	chrG01_2_ORF714730	PEP_252	chrG01	41299306	41299573	+	Pop_G01G024679	exon	AAMSRGGSYGGGQSSLGYLFGSDEQPSAPPPLRPVNLPPYGVDITVEKPPDSGSAEKKQVSNNYHRAQGQNTGNFITVSCPPHVGTYIH	89	2287.27	7.05226	stem root
PEP_253	chrG01_3_ORF718253	PEP_253	chrG01	41641133	41641262	+	Pop_G01G024770	exon	LSLVMGSSKTTSIPNLKSPSFVALVAAADVALAASVPLKRVSW	43	7612.92	10.2897	root
PEP_254	chrG01_6_ORF87022	PEP_254	chrG01	44069465	44069732	-	Pop_G01G002862	exon	QDLYHSVRCSQSSGNGSPIKRTTLHDLYEREGQSPWYDNLCRPVTDLIPLIESGVRGVTSNPAVITIFFKKKIQDLSNMHKNMTFLDLS	89	3585.02	8.00821	leaf stem root
PEP_255	chrG01_2_ORF768128	PEP_255	chrG01	44396680	44396800	+	Pop_G01G035871	exon	KSLEAAATALLQHTAAAKTSQTAKHGGKKRSKIHLEITNH	40	6138.68	10.2953	root
PEP_256	chrG01_3_ORF769001	PEP_256	chrG01	44580803	44580974	+	Pop_G01G035891	exon	NFQVAELQSKVTNKVYFDIGIGNPVGKLVGRIVIGLYGDDVPQTAENFRALCTGCII	57	8962.43	6.22679	leaf stem
PEP_257	chrG01_1_ORF770253	PEP_257	chrG01	44583498	44583699	+	Pop_G01G035891	exon	LDTLSFCLSVHGKWKTPWLDQRHVVFGQVLEGMDIVKLIESQETDRGDRPTKRVVILESGELPMTEA	67	10076.5	5.18988	leaf stem
PEP_258	chrG01_3_ORF780343	PEP_258	chrG01	45233039	45233123	+	Pop_G01G074587	exon	NQASACLAGDSAAYQRTSAYGDDVVIVA	28	8688.81	4.05003	stem
PEP_259	chrG01_1_ORF781312	PEP_259	chrG01	45234378	45234573	+	Pop_G01G074587	exon	SVFLLAFFCSKIVDPKTGDEKPIVVSVDDGIRPETSVAGLGKLKAVFKKDGTTTAGIPREPFLFS	65	7207.31	7.83724	leaf stem
PEP_260	chrG01_1_ORF809883	PEP_260	chrG01	46958352	46958616	+	Pop_G01G075445	exon	TESMATATAQALRVMKVAGNSRSVEEARARVFDFFKLACRSLPAVMDIYNLDDVVNKSQLRSAISSQIRKNSHITNAKVTTLSSQFFS	88	9341.17	10.0059	leaf stem
PEP_261	chrG01_5_ORF2757	PEP_261	chrG01	49073002	49073218	-	Pop_G01G029469	exon	RLLKECFTLNFQVELEDPVENIGAKLVRQAAAKTNDLAGDGTTTSVVLAQGLIAEGVKVGMVVPTIYSVKIC	72	4384.15	5.18476	leaf stem
PEP_262	chrG02_5_ORF364202	PEP_262	chrG02	1461532	1461637	-	Pop_G02G015785	exon	LLSRLLIYTVRYEAQLEDGSVVARSDGVEFTVKDG	35	10110.4	4.59466	leaf
PEP_263	chrG02_3_ORF28556	PEP_263	chrG02	1689395	1689521	+	Pop_G02G015821	exon	PCGLLMAIQASAFVRPVKKSRKLSRPNNKKMFTSQKNSLILD	42	4248.8	11.171	root
PEP_264	chrG02_4_ORF357061	PEP_264	chrG02	1823595	1823775	-	Pop_G02G015839	exon	NLMSNSLRLITQQELEEKRKERSQVRYERKKQLNKLREKAEVTAEEKLGPQVDILAPVKY	60	6156.05	9.6283	stem
PEP_265	chrG02_2_ORF82061	PEP_265	chrG02	4731811	4731967	+	Pop_G02G080398	exon	PPSKLVGVHKKYPKIGLVSLVYKKKNLIHVLVVARPVDLLMLRLLVSTGCRS	52	7636.7	10.5269	root
PEP_266	chrG02_4_ORF265014	PEP_266	chrG02	7031328	7031547	-	Pop_G02G024069	exon	LRARNKKQRKKETRKKMERFNQIWYAFGTMALLAVSALADDVVVLTEDNFEKEVGQDKGALVEFYAPWSVILS	73	2817.01	9.39796	stem
PEP_267	chrG02_5_ORF255705	PEP_267	chrG02	7634815	7635070	-	Pop_G02G024131	exon	FSVKDGDAVEVTVQGISESDVKTKEIEVPLIIGLKAIEGIYQDDKEMLKLMRDQKKGLNDSAKDKNMVRKRFLSASVFVWLFNGR	85	6941.99	8.17325	leaf
PEP_268	chrG02_6_ORF214309	PEP_268	chrG02	9902261	9902453	-	Pop_G02G035282	exon	ALVTIASLQLTIVLKSQLLFIGDILFSGCSQCSGGRGQHASYRQLGTVTVGGSRLKASVKQKKN	64	9728.01	10.3123	root
PEP_269	chrG02_2_ORF174955	PEP_269	chrG02	10004494	10004785	+	Pop_G02G035294	exon	IQDIGRALLPVPVTIKALPATTEASPEPAVADGAVQKAEAASQINSVPITEPKAESFSGFSRPLSPYPYVILTLITLVYFQHDFSSRLQHTWWLHMV	97	7647.84	5.82539	leaf
PEP_270	chrG02_1_ORF174517	PEP_270	chrG02	10004742	10004886	+	Pop_G02G035294	exon	FFFQITAHMVVAYGIKFSTGLGAEHMTAFLALQYPDLKPPTSPTPSKP	48	3900.35	8.39432	leaf
PEP_271	chrG02_1_ORF190649	PEP_271	chrG02	10948797	10949055	+	Pop_G02G030896	exon	REAEEEEMAEQEVKKVEAVTPVAPAPVETKSDVADGKVTAPPPPVAAEKEKAATAAEESKALAVVESKFFVPDSLFIFQENNEKPN	86	4717.63	4.44676	leaf stem root
PEP_272	chrG02_5_ORF177412	PEP_272	chrG02	12137569	12137698	-	Pop_G02G012724	exon	LSFSVTNCFCSFTATEEEMEQTFIMIKPDGVQRGLVSFSSLFP	43	7154.17	4.25169	leaf stem
PEP_273	chrG02_6_ORF139245	PEP_273	chrG02	14333003	14333279	-	Pop_G02G005682	exon	IIVFVFQPDGQMPSDKTVGGGDDAFNTFFSETGAGKHVPRAIFVDLEPTVIDEVRTGAYRQLFHPEQLISGKEDAANNFARGHYTSEYLNSL	92	5778.11	4.76006	leaf stem
PEP_274	chrG02_5_ORF121831	PEP_274	chrG02	15426673	15426757	-	Pop_G02G065897	exon	QWEISVLIQDDGADEIKEAAPKPGDEQQ	28	8449.68	4.05003	leaf stem
PEP_275	chrG02_6_ORF120658	PEP_275	chrG02	15426719	15426938	-	Pop_G02G065897	exon	TYQAFDEAIAELDTLGEESYKDSTLIMQLLRDNLTLWTSDMQVMDLFQTIPIHLFFALVLTMGNICSDSGRRC	73	9618.03	4.14182	root
PEP_276	chrG02_4_ORF85218	PEP_276	chrG02	17538615	17538912	-	Pop_G02G005293	exon	PVIYTDLGENATIEQIGPPEIVINAFGPEVIGENVEGKVLSMNVEEHSGRRYYQYELEPPHALITATAAGNRLYLFNVTGNGEEIILHLCISCYKAKKL	99	6734.8	4.91273	leaf
PEP_277	chrG02_6_ORF66848	PEP_277	chrG02	18643832	18644057	-	Pop_G02G065418	exon	LAMASSSGTKNDAGPPRSLSRRMTRAPTMMVDFPDEDNTSVDSELVPSSLASIAPILRVANEIEKDNPRVAYLCT	75	10629.1	4.85146	stem
PEP_278	chrG02_1_ORF328013	PEP_278	chrG02	19051995	19052253	+	Pop_G02G065931	exon	CVLYTRTLQLFEQIDGLNNWSVYIVQHFYAEPRAAKEILGWQGTTNLPEDLKERFDEYVNIGRDKKPMQFEIDDKILESLKVPVAA	86	5255.07	4.86345	leaf
PEP_279	chrG02_1_ORF328786	PEP_279	chrG02	19096482	19096587	+	Pop_G02G065854	exon	VMFRRGVVRNATMEEIEAEKSLIEDDAVSVFDSQI	35	9237.19	4.33371	leaf
PEP_280	chrG02_1_ORF330445	PEP_280	chrG02	19200927	19201125	+	Pop_G02G005193	exon	ALVANEEFQHILRVLNTNVDGKQKIMFALTSIKGIGRRFANIVCKKADVDMNKRYLLFTLSFFLIY	66	6074.57	9.80488	leaf stem
PEP_281	chrG02_1_ORF344067	PEP_281	chrG02	20010048	20010123	+	Pop_G02G026830	exon	SRRGYVYGCPTHTLHAKKMARQRKY	25	4825.47	10.6296
PEP_282	chrG02_3_ORF350430	PEP_282	chrG02	20375750	20375981	+	Pop_G02G065193	exon	TFLCFFHQENFSTMADKSKILIIGGTGYIGKFIVEASAKAGHPTFALVRESTVSDPVKRELVEKFKNLGVTLIHVAA	77	10150.1	8.88866	stem
PEP_283	chrG02_3_ORF350459	PEP_283	chrG02	20377718	20377946	+	Pop_G02G065193	exon	HLFCSTVVFNKEDDIGTYTIKAVDDARTLNKTVLIKPPKNTYSFNELTALWEKKIGKTLEKTFVPEEKLLKDIQGQ	76	3110.3	8.03439	stem
PEP_284	chrG02_4_ORF6239	PEP_284	chrG02	22293516	22293741	-	Pop_G02G065351	exon	VAVSAPFRAETVSKLKVAINGFGRIGRNFLRCWHGRKDSPLDVIVVNDSGGVKNVRKNTIINLNGIHSGELTYYH	75	8351.47	10.1234
PEP_285	chrG03_1_ORF2252	PEP_285	chrG03	141690	141831	+	Pop_G03G014555	exon	TWKFILYCLLCSGSMDYAGELTEKEIIRAERNSGVISNRVREIQVSN	47	10945.3	6.02945	leaf
PEP_286	chrG03_2_ORF60227	PEP_286	chrG03	3668200	3668251	+	Pop_G03G055666	exon	IPLSPFEGSKKQRPLQT	17	8066.04	9.99429
PEP_287	chrG03_3_ORF73132	PEP_287	chrG03	4434740	4435001	+	Pop_G03G055776	exon	KSQTEREEEEQQQEKMTEAVIRNKPGMASVKDMPILQDGPPPGGFAPVRFARRIPNKGPSAMAIFLAAFGAFSYGMYQVGQGNKVRR	87	10060.3	9.76988	leaf stem
PEP_288	chrG03_6_ORF306189	PEP_288	chrG03	4932455	4932614	-	Pop_G03G055846	exon	QTPWLDQRHVVFGQVLEGMDIVKLIESQETDRGDRPTKRVVILESGELPMNEA	53	3985.45	4.6806	leaf
PEP_289	chrG03_6_ORF282919	PEP_289	chrG03	6304145	6304340	-	Pop_G03G013998	exon	SPKQPHQNQKHQPSQSDVHALHTPVPNSHYKKINVLGEKVYWEYIQIISIGFYIWLLYAALWYRV	65	7637.99	9.3478	root
PEP_290	chrG03_6_ORF251785	PEP_290	chrG03	8157731	8157947	-	Pop_G03G050589	exon	VEVNGNNAAPIYKYLKSSKGGLFGDNIKWNFSKFLVDKEGKVVDRYAPTTSPLSIEVKFGSGISFPIFSDYI	72	3008.49	8.97163	leaf stem
PEP_291	chrG03_2_ORF139323	PEP_291	chrG03	8375989	8376232	+	Pop_G03G077939	exon	NGRCYSWFSYSKVVKVNSLLSIVMVVFLIFSEIKERIKKTKDEKKAKKAESMAKTQKTQTKGGPKGAGPKGPKLGGGGGKR	81	8426.72	10.3339	leaf
PEP_292	chrG03_3_ORF189093	PEP_292	chrG03	11271914	11272097	+	Pop_G03G013554	exon	LLRDTFSIYARLTLTVCVMKINKSPYEEGWMIKVKPSNPSELQSLLGPKEYTKFCEEEESH	61	8714.95	5.76225	leaf
PEP_293	chrG03_5_ORF187682	PEP_293	chrG03	11936137	11936326	-	Pop_G03G013456	exon	MQAVSINEFLKPAEGERSYNPGRGGRGRGRGRGGYGSGYGSNARDVAAPSIEDPGQFPSLGGK	63	8277.4	9.80824	leaf stem
PEP_294	chrG03_4_ORF174077	PEP_294	chrG03	12760803	12760899	-	Pop_G03G011245	exon	FQVTPNNVDIAKVAPVYHLYTPAEVEEVISRL	32	5394.12	4.83333	stem
PEP_295	chrG03_5_ORF13363	PEP_295	chrG03	22258330	22258459	-	Pop_G03G083778	exon	NILFFCSLPFITATADGPKHIETTLTRAKFEELCSDLLDRYFI	43	6043	4.95275	leaf
PEP_296	chrG03_6_ORF13435	PEP_296	chrG03	22258397	22258688	-	Pop_G03G083778	exon	LFDFSMQRVVDWLAGDFKRDEGIDLLKDKQALQRLTETAEKAKMELSSLTQTNIRYLFCACRLLSLSLKFYKFQLIKHSLLLQFAFHHCYCRWPQAH	97	1926.22	9.00638	leaf
PEP_297	chrG04_2_ORF14769	PEP_297	chrG04	896935	897154	+	Pop_G04G059330	exon	NSLSTIPSALIRCPFRLFFQVGFFSGRKRESIFKSPDDPNGKVGVTGSGKGLTEFQKREKHLHLKDGSVEIDD	73	9626.93	9.36076	leaf
PEP_298	chrG04_4_ORF334260	PEP_298	chrG04	1242576	1242813	-	Pop_G04G002482	exon	ATDFVLSTRLKTPVENSLRDAKLSFKDLDEVILVGGSTRIPAVQELVKKLTGKDPNVTVNPDEVVALGAAVQVRLLPYS	79	6061.81	6.43363	leaf stem
PEP_299	chrG04_3_ORF31334	PEP_299	chrG04	1850564	1850693	+	Pop_G04G059160	exon	IILKEDVTDLGKKGQLVDVKAGFYRNFLLPTGKAQIVTPGLLK	43	7759.79	9.60323	leaf
PEP_300	chrG04_5_ORF317736	PEP_300	chrG04	2203765	2204053	-	Pop_G04G059200	exon	ALVSPASLIAQNAGIEGEVVVEKLKASEWEIGYNAMTDKYENLMKTGVIDPAKVTRCALQNSASVAGMVLTTQAIVVEKPNPKTPAAAATQGQYAV	96	7965.97	5.29259	leaf
PEP_301	chrG04_3_ORF43309	PEP_301	chrG04	2544110	2544332	+	Pop_G04G059237	exon	KANFFPINPQDPSMSQMLENFTNPSQKDQIEERMTRIREDPSLKPILEEIESGGPAAMMRLVIIISSIFTITCL	74	8818.35	4.72749	leaf
PEP_302	chrG04_4_ORF304059	PEP_302	chrG04	3014571	3014760	-	Pop_G04G060068	exon	MISLTGPTGEIVAAADDKEEAVLVAKFDLEKIKSKRHGWGVFRDRRPDLYKVLLTLDGSNPSL	63	7109.14	6.54907	stem
PEP_303	chrG04_5_ORF292294	PEP_303	chrG04	3740641	3740722	-	Pop_G04G000064	exon	QRTIGLGLFIELLLIWKSSKSLTFASS	27	6498.01	9.99429	root
PEP_304	chrG04_5_ORF279756	PEP_304	chrG04	4490587	4490767	-	Pop_G04G060193	exon	VASMAKPISIEVYNPNGKYRVVSTKSMPGTRWINLLIEQDCRVEVIYLLSVKGHLCFSIS	60	3613.08	9.14254	leaf
PEP_305	chrG04_5_ORF276585	PEP_305	chrG04	4676884	4677061	-	Pop_G04G060215	exon	SPSALGFLSDILFILQLPGVDPNDPSVKELLASLQGQSSEVCSCFLIVSLCQTFAMHMF	59	4951.67	4.1005	leaf stem root
PEP_306	chrG04_6_ORF258707	PEP_306	chrG04	5764733	5764868	-	Pop_G04G028249	exon	NPFYILRYHVPRSWLKSTRNLLVLFEEIGGDASRISLVKRLVTRN	45	11558.4	10.9033	stem
PEP_307	chrG04_5_ORF250981	PEP_307	chrG04	6198148	6198331	-	Pop_G04G028299	exon	KEIAIMAEEAILGYLENHEEIPDSGQFATDNGLDHNDVVNVIKSLHGFRYIEAQVPKFRVF	61	8124.12	4.73022	stem
PEP_308	chrG04_2_ORF110077	PEP_308	chrG04	6513226	6513373	+	Pop_G04G028106	exon	LIFTFFFFQVAAKFSSGAVGADSKEVETKDENLAFVAGATGRVGSRAVR	49	8517.74	8.49585	leaf
PEP_309	chrG04_3_ORF109226	PEP_309	chrG04	6516062	6516317	+	Pop_G04G028106	exon	KNYARYQIHDFIFPCHLCPTNCFFRYADLKPPTSPSPTAPVGSVIPTSSTNAVPETGNRAPPTAAAIDKQHHTEPNQKPLSPYTM	85	4698.55	8.56477	leaf
PEP_310	chrG04_1_ORF141640	PEP_310	chrG04	8356860	8357034	+	Pop_G04G083847	exon	LYMPCKVNNPFFPKTGGMKVKADRDESSPYAAMLAAQDVSQRCKVSIFLKSLFLSGVL	58	10032.4	9.39254	leaf
PEP_311	chrG04_4_ORF148671	PEP_311	chrG04	12020424	12020487	-	Pop_G04G066769	exon	DDAGDEIKEASKRESGGEGPQ	21	8410.67	4.19667	leaf stem root
PEP_312	chrG04_1_ORF215321	PEP_312	chrG04	12644763	12644871	+	Pop_G04G066711	exon	SSIPRHKFYSREISMAEPKGDPKGPSSSGIIFHNKD	36	6968.94	9.39751	leaf stem root
PEP_313	chrG04_3_ORF227802	PEP_313	chrG04	13348595	13348766	+	Pop_G04G066633	exon	SFKLFLYFVANLMAAEEISKPPSLPLYPEVLNFTLYFPFLHEKRGGSFCLFTVLIDL	57	3009.54	5.56865	leaf stem
PEP_314	chrG04_4_ORF122122	PEP_314	chrG04	13536549	13536702	-	Pop_G04G066610	exon	QGVADRGASIRVGRDTEKEGKGYFEDRRPASNMDPYVVTSMIAETTILWKP	51	6755.9	6.36309	leaf stem
PEP_315	chrG04_6_ORF109902	PEP_315	chrG04	14375300	14375534	-	Pop_G04G066503	exon	LIWLPLLQSDLYTVVDGFVIRNPARANPANPSIELGPEFKKVKKYLTIKYSWEFLSFIIIIILDFFLLLAGCQLLEPI	78	6346.35	6.33723	leaf stem
PEP_316	chrG04_5_ORF108955	PEP_316	chrG04	14376418	14376550	-	Pop_G04G066503	exon	YFFLDYVLQLLEIAQVPDQHVRHVLILFSDNVFLPVFILYIYNG	44	5329.17	4.63615	stem
PEP_317	chrG04_1_ORF249577	PEP_317	chrG04	14621088	14621265	+	Pop_G04G066467	exon	IQSMADLEKKAKEAFIDDHFELAVDLYTQAIALNPTNPDLLADRAQANIKLNSLTGILN	59	6929.69	4.51139	leaf stem
PEP_318	chrG04_4_ORF72907	PEP_318	chrG04	16449486	16449645	-	Pop_G04G018046	exon	WLGYKGSNQLLTTKQSGDNCDLRADLWLHALHNKGLGQPLPLGGLRVLAVPRR	53	5200.81	10.0211	root
PEP_319	chrG04_1_ORF282807	PEP_319	chrG04	16554333	16554600	+	Pop_G04G018179	exon	SSICLQEMNRLGATRVVVVGVPPLGCMPLVRTLAGQNTCVESYNQAAWSFNAKIKEKLAILKKTIGIKDAYVDCYGVIQNAINNPKKFG	89	9352.46	9.38764	root
PEP_320	chrG04_1_ORF343077	PEP_320	chrG04	20092389	20092563	+	Pop_G04G023189	exon	LSFDLVCLICVVMENCGMAEEAAKAVTPNAELLEWPTKDKRRLLHAVYRVGDLDRTIK	58	6399.51	5.6995	leaf stem
PEP_321	chrG05_5_ORF362424	PEP_321	chrG05	267304	267469	-	Pop_G05G008769	exon	PYEFKVGAPPGKERKREFVDNPNGLFSAQAAPKPPPAMYSVTEGMKVGGKVICIL	55	2175.18	9.33065	leaf
PEP_322	chrG05_4_ORF360140	PEP_322	chrG05	343020	343152	-	Pop_G05G008784	exon	YQKAGNRRDVGAVNCQISLVTYPPPISAPRNTVFHQLQMPICAR	44	4001.44	9.84131	leaf stem
PEP_323	chrG05_1_ORF18369	PEP_323	chrG05	1124481	1124724	+	Pop_G05G057164	exon	FFIIFESISLRIDLFSASHRFCVLICGFTGQKLHAKAEDDPDSLVDPPKVEEKLGAVPNGLSTDSDVVKRFALSFLPPFFA	81	6588.73	5.13076	leaf stem root
PEP_324	chrG05_3_ORF43804	PEP_324	chrG05	2615177	2615444	+	Pop_G05G057420	exon	TKLSEIPNNRLINHFFLGIQTEASNGSLIVFLFVVGDFQADVETDVAAAGQPKKRTFKKFSFRGVDLDALLDMSTDELVKLFPARARRR	89	5700.34	9.29584	leaf stem root
PEP_325	chrG05_6_ORF313433	PEP_325	chrG05	3187772	3187979	-	Pop_G05G008575	exon	SLVANEEFQHILRVLNTNVDGKQKIMFALTSIKGIGRRFANIVCKKADVDMNKRCLPFTFSRLFNILIC	69	8980.64	9.81423	leaf stem
PEP_326	chrG05_4_ORF309773	PEP_326	chrG05	3348438	3348648	-	Pop_G05G008560	exon	ITLVGTCIVQHFYAEPRAAKDILGWQGTTNLPEDLKERFDEYVKIGRDKKPMQFEIDDKILESLKVPVAA	70	5286.12	5.26223	leaf
PEP_327	chrG05_6_ORF307066	PEP_327	chrG05	3565655	3565925	-	Pop_G05G008524	exon	VLIITFHCKWFSAYCFYDPTSMVCCSFIKERKQKDPEVEVAVATKFAALPWRLGRQSVVKALKDSLSRLGLSSVELYQLHWYAVFNLVIC	90	6497.3	8.90213	leaf
PEP_328	chrG05_3_ORF60247	PEP_328	chrG05	3591845	3592127	+	Pop_G05G008518	exon	CKSELIMQGGFDPNTVATANILETSTPVIGGKQYFFLSVLTRTADGDEGGKHQLITATVKDGKLYICKAQAGDKRWFKGARKFVESTASSFSVA	94	5848.7	9.00863	leaf stem root
PEP_329	chrG05_4_ORF287749	PEP_329	chrG05	4655514	4655601	-	Pop_G05G008384	exon	RSWFYHLQEGALTKDQLIQRIESSLNVKQ	29	9671.3	8.50385	leaf
PEP_330	chrG05_5_ORF226510	PEP_330	chrG05	8197369	8197528	-	Pop_G05G068930	exon	WGLFDRQFGRTDSQEPDPEGRVPQWEKATVQEMKDKFSSIGFGPRQVCFQQIY	53	6546.64	5.13969	leaf stem
PEP_331	chrG05_5_ORF226488	PEP_331	chrG05	8198833	8199007	-	Pop_G05G068930	exon	YLFQGKPELVPYILTLALNDAITYDKVRQIPSPVEFLYDCYGSPLLKVKVERNALINS	58	5918.86	6.28977	leaf
PEP_332	chrG05_3_ORF163779	PEP_332	chrG05	9576698	9576803	+	Pop_G05G085040	exon	TKATNFLYISFLIQVAELDVSVAGKPHSPRKYGTL	35	4911.65	9.39822	leaf
PEP_333	chrG05_4_ORF170795	PEP_333	chrG05	11327568	11327862	-	Pop_G05G017928	exon	TMSSKGGISLEEIKNESVDLERIPMEEVFEQLKCTREGLSADEGASRLQVFGPNKLEEKKESKILKFLGFMWNPLSWVMEAAALMAITLANGDGRPPD	98	8959.22	4.75699	leaf stem
PEP_334	chrG05_1_ORF248819	PEP_334	chrG05	14406396	14406690	+	Pop_G05G017938	exon	TIQTIYTVNTTLPKLGEGMLVCFSNSSVEFHFMDLVAFLFLNDDMVHYYFNPSADTGCRLIYAGKQLGDDKTARDYNIEGGSVLHLVLALRGGFCLHH	98	10000.4	5.56143	leaf
PEP_335	chrG05_4_ORF98511	PEP_335	chrG05	15496677	15496842	-	Pop_G05G074040	exon	MHSNTVALFDIAVIRASWSDLLFLIRDPPNKTCITFSQNQYTPLKDFTGVLFITP	55	7901.33	6.50326
PEP_336	chrG05_6_ORF68854	PEP_336	chrG05	17301506	17301629	-	Pop_G05G091007	exon	LCHLTGSLWLLQKVPFISDDLALECEGKDKYKCGSNVFWKW	41	7990.13	6.7359	leaf
PEP_337	chrG05_4_ORF68326	PEP_337	chrG05	17301660	17301810	-	Pop_G05G091007	exon	ELNDKKRLATSGANFARAYTVQFGTCKFPENFTGCQDLAKQKVKLIRAVL	50	10394.2	9.6978	leaf
PEP_338	chrG05_6_ORF60824	PEP_338	chrG05	17787248	17787524	-	Pop_G05G072135	exon	VMVSAKEEPDSSLPPAMDGLLRVHKRIIDGLEGDSSHAPPSSGAKVSTRLLVPASQAGSLIGKQGGTVKSIQEASACIVRVLGAGYPLSLLS	92	10106.4	8.11149	stem
PEP_339	chrG05_3_ORF317146	PEP_339	chrG05	18489134	18489356	+	Pop_G05G072180	exon	SNAELFAIVLVVFLHSYSLMTLNVFEQAKPETVEKVCEIVKKQLALADGTPVTGESKFTTLGADSLDTVSCIYL	74	3488.9	4.63865	leaf stem
PEP_340	chrG05_3_ORF317161	PEP_340	chrG05	18489794	18489944	+	Pop_G05G072180	exon	PVFIRHFFQVEIVMGLEEAFGISVEEESAQSIATVQDAADLIEKLVEKKD	50	6251.89	4.28347	leaf stem root
PEP_341	chrG06_6_ORF417815	PEP_341	chrG06	872210	872345	-	Pop_G06G002969	exon	RCKVRNNLFSIYLMQDIDGKDVALSKFKGKALLIVNVASKWYSLL	45	6630.66	9.80733	leaf
PEP_342	chrG06_6_ORF367225	PEP_342	chrG06	3844094	3844190	-	Pop_G06G003536	exon	VICWLLFAVMASSAPEGSQFDARQFDSKMNEL	32	3865.43	4.31666	stem
PEP_343	chrG06_5_ORF326798	PEP_343	chrG06	6218992	6219133	-	Pop_G06G003236	exon	AVKMAAAAVVAPPNPEVNEPHHDVKLFNRWTFEDITVGFFFPISQWF	47	10886.4	5.38717	leaf stem root
PEP_344	chrG06_6_ORF228049	PEP_344	chrG06	11859260	11859350	-	Pop_G06G082805	exon	NLTWVLLQKSGRTQVGDGQQGERPPECKQQ	30	10949.4	8.19769	leaf stem
PEP_345	chrG06_1_ORF222287	PEP_345	chrG06	12824880	12825087	+	Pop_G06G051494	exon	YTSIKPLGDRVLVKIKTVEEKSEGGILLPSSAQTKPQAGEVVAVGEGKSIGKTKLDISVKVFFCPLDDF	69	6258.18	8.06114	leaf
PEP_346	chrG06_5_ORF150011	PEP_346	chrG06	16342855	16343116	-	Pop_G06G051659	exon	NKIKMATTSISSVASEPEHNTKSRELEEENATKTGAADDEDTGAQVAPIVKLEEVPVTTGEEDEDAILDLYFFFFFTKNGFSFFIYF	87	4772.52	4.23294	stem
PEP_347	chrG06_5_ORF120266	PEP_347	chrG06	18045064	18045301	-	Pop_G06G051875	exon	VLELAGNAARDNKKNRIIPRHVLLAVRNDEELGKLLAGVTIAHGGVLPNINPVLLPKKTEKAAKEPKSPSKATKSPKKA	79	5591.43	10.2889	stem
PEP_348	chrG06_5_ORF107734	PEP_348	chrG06	18784846	18785038	-	Pop_G06G076002	exon	REMGGEEVKVAVPESVLKKQKRNEEWALAKKEEKLAIKKKNAENRKLIYSRAKQYAQQYDEEVV	64	9362.68	9.39841	leaf
PEP_349	chrG06_5_ORF101053	PEP_349	chrG06	19166848	19167025	-	Pop_G06G075944	exon	SVAGYLQDLVYKLSKVGQAIDKNDLSTASSVLGGSTDTDWVRKANIAFTKVNTTIYIRD	59	8038.22	7.99925	leaf
PEP_350	chrG06_1_ORF338315	PEP_350	chrG06	19486182	19486398	+	Pop_G06G075909	exon	VEPSRLQSLWKPADIKPGSSQVKYSHGRLVSQNGVALGVAPVDKYCVGCWDKAKECHGREEEGSKRTKLSGR	72	5607.3	9.36979	root
PEP_351	chrG06_5_ORF63254	PEP_351	chrG06	21384628	21384907	-	Pop_G06G014293	exon	TSASYQSSNNKNKKMEATQFLAIQTETYKLGFIGAGKMAESIAKGAVQSGFLPPPRISTSIHSNPARRLPFDSLGVKVLPQNRNVIRKNMFFI	93	9353.66	10.5564	stem
PEP_352	chrG06_4_ORF50817	PEP_352	chrG06	22055286	22055568	-	Pop_G06G089819	exon	TVNAFLCNIVSFFEGEKGKTNIFLFYILVTSNSSLSLQYYKYMLETPFALTGTHNLAKATAKGSTVVLFVASANDKQWQASEKTLKAILDSFQI	94	5160.11	8.75747	leaf
PEP_353	chrG06_4_ORF46773	PEP_353	chrG06	22282659	22282893	-	Pop_G06G089776	exon	LHIANLLHLFLHLGECHPAYPFRHLHVMQVVPDLSLLENADKDMNIIIAPYSLTSLDLLTESNTIRMPQTDSSARSSI	78	3592.08	5.75139	leaf root
PEP_354	chrG07_1_ORF1991	PEP_354	chrG07	124866	125154	+	Pop_G07G031815	exon	GRIMASSGEEVSNKQVILKGYVTGFPKESDMYVRTSPIKLKLPGDESSNNAVLVKNLYLSCDPYMRGRMANRPVDDPDFSPFTLDSVCSLSLSLYI	96	5372.08	6.3873	leaf
PEP_355	chrG07_6_ORF232658	PEP_355	chrG07	634166	634268	-	Pop_G07G032573	exon	SEEDLALKQQLELYVERVQDPEPGVQKLALESLR	34	3381.73	4.381	leaf stem
PEP_356	chrG07_5_ORF206659	PEP_356	chrG07	2209186	2209282	-	Pop_G07G061271	exon	STAKKKNTANLVSYAPVHRLHKRISLLLISSP	32	7363.48	11.2196	root
PEP_357	chrG07_1_ORF62081	PEP_357	chrG07	3658215	3658350	+	Pop_G07G061083	exon	INNLVLMIRYFKEHGWPSSNLFEKPPEDDESRAKLIDTLQVLINA	45	9721.56	5.04903	leaf
PEP_358	chrG07_6_ORF178638	PEP_358	chrG07	3815282	3815459	-	Pop_G07G061064	exon	LQIARMLTVKREREIEEGVGKRLSRKLDRQWKRSIVVRPPPSLKKLQEEEAAAEAEKSA	59	8434.84	10.1005	leaf
PEP_359	chrG07_3_ORF99992	PEP_359	chrG07	5870063	5870267	+	Pop_G07G079519	exon	EYGDRLTVVKIDHDANPKLIKEYKVYGLPALILFKDGKEVPESRREGAITKAKLKEYVDALLESISVA	68	7534.57	6.88715	leaf
PEP_360	chrG07_1_ORF148214	PEP_360	chrG07	8686590	8686749	+	Pop_G07G052091	exon	ALRCESTPRGPSATAGLTLRNVSLASLILPCFIKQIPRLHILLLSGAIASALL	53	6409.13	10.7185	root
PEP_361	chrG07_3_ORF157467	PEP_361	chrG07	9211403	9211631	+	Pop_G07G052056	exon	VKPVIKMLKQTLVGTGALLVTAVMLFIFATPVEDFFQTTFATKENPSIDPASGKNTKYSVRYEHKSRESYCHCMSI	76	7895.89	9.03694	root
PEP_362	chrG07_2_ORF203071	PEP_362	chrG07	11779030	11779228	+	Pop_G07G062745	exon	CCSFSMTGAMIRLFKVKEKQRELAENANGGVPIKKQSAGELRLHKGLPLVVSNCTVLFCSVLITLV	66	10243.7	9.38539	stem
PEP_363	chrG07_5_ORF15046	PEP_363	chrG07	13272046	13272277	-	Pop_G07G062626	exon	SIPLILKTTDDNLDFFSSFMFTLKPWICSSTKCTGDLPGLLPRLELLLRPVLALSKKHSTGGTYKMKQKKRIDTVIQ	77	10438.9	9.69671
PEP_364	chrG08_3_ORF41024	PEP_364	chrG08	2611880	2612075	+	Pop_G08G083319	exon	DCKLAIRPKSPLHFIKDKPNVDRSFSIGKSLLLRHTSKLAPYAVSPPDLTAPAAPTKAKRFATAI	65	8790.05	10.2951	root
PEP_365	chrG08_4_ORF235886	PEP_365	chrG08	5472375	5472600	-	Pop_G08G087151	exon	FLFYFYKMLGVFSSAIVSPPDELVAAGSRTPSPKISADALVKRFVDTNSSAVSVRVGDDSQVAFTHHNESMLLPR	75	10625.1	6.92881	leaf stem
PEP_366	chrG08_2_ORF98235	PEP_366	chrG08	5916982	5917225	+	Pop_G08G082111	exon	HSALSISTFPSVFVLCLLWNTYDIYFFTCWNVSLQVDSFVKIFPKVAHGWTVRYDVEDEAAVKSAEEAHGNLMEWFAKYVK	81	3924.37	5.42155	leaf
PEP_367	chrG08_6_ORF217624	PEP_367	chrG08	6512996	6513119	-	Pop_G08G082255	exon	AFRGHSPVLNFSSCGFDIQVPNEWTKVVGFIIQQSFEWHSC	41	3544.16	6.0141	root
PEP_368	chrG08_6_ORF216480	PEP_368	chrG08	6586340	6586472	-	Pop_G08G082265	exon	LPVFVCERIFQGIQEADRSMEGFYIRSGVTVILKNSVIQDGTVI	44	5255.95	4.93888	leaf
PEP_369	chrG08_3_ORF162055	PEP_369	chrG08	9660842	9660986	+	Pop_G08G022077	exon	QIASEGLKHRVFEVSLADLQGDEDNAYRKIRLRAEDVQGRNVLTNFWV	48	6839.89	5.65823	leaf stem
PEP_370	chrG08_2_ORF161800	PEP_370	chrG08	9662152	9662293	+	Pop_G08G022077	exon	MLLYKPLVILISLLFNSQVHGDYSEDVGVKLDRPAEETVAEAPAETA	47	7645.76	4.32871	leaf
PEP_371	chrG08_4_ORF160702	PEP_371	chrG08	9902685	9902826	-	Pop_G08G046253	exon	LQTTMADKAVTIRTRKFMTNRLLSRKQFVSSISSVSFLCSFLGLFGF	47	5538.62	11.5689	leaf
PEP_372	chrG08_5_ORF133602	PEP_372	chrG08	11550661	11550853	-	Pop_G08G064159	exon	IFMLVLGKCKQEDFGGGHPDPNLTYAKELVARMGLGKSNSEVEPPEFGAAADGDADRNMVLGKR	64	8516.86	5.18425	stem
PEP_373	chrG08_4_ORF133772	PEP_373	chrG08	11556453	11556618	-	Pop_G08G064159	exon	KKMVLFNVSRVETTPFGDQKPGTSGLRKKVWFLFFFFSLLLIDSQLHSDLSHSIS	55	7178.56	9.821	leaf stem
PEP_374	chrG08_3_ORF195320	PEP_374	chrG08	11673992	11674286	+	Pop_G08G064146	exon	YSPCHDATTGGKAGVFKEEVSFDDENKIITLNGLEGDVMKIYKVYRPIWQLTPKGSGCLAKLTIEYEKLHPEVPVPEIYVDFMVHMTKDIDESLSTEE	98	8697.26	4.71783	stem root
PEP_375	chrG08_4_ORF130751	PEP_375	chrG08	11730291	11730462	-	Pop_G08G064141	exon	QKKRMARRLIPTLNRVLVEKIIPPSKTTAGILLPEASTKVIHLLLVLLHLCLDVFLC	57	7068.25	10.1977
PEP_376	chrG08_6_ORF93107	PEP_376	chrG08	13961429	13961618	-	Pop_G08G058244	exon	FLLFGFLNVSGLTYLFRFQQSGLTLSSDGILSPLNSDLPAEGLDLSDVPPADKSDGTSEKESD	63	8176.21	4.05003	leaf
PEP_377	chrG08_1_ORF271777	PEP_377	chrG08	16326546	16326774	+	Pop_G08G057904	exon	VESCDFEARMDVIKTQQISARPIEKVVVHPLVLLSIVDNYNRVAKDTRKRVVGVLLGSSFKGTVDATNSYAGSIYL	76	9397.63	8.89975	leaf stem root
PEP_378	chrG08_6_ORF52804	PEP_378	chrG08	16410251	16410515	-	Pop_G08G057889	exon	TGGFSVAFDPLDGSSIVDTNFSVGTIFGVWPGEKLTGVTGRDQVAAAMGVYGPRTTYVLALKDYPGTHEFLLLDEGVALILSSNSQPR	88	4699.24	4.51054	leaf
PEP_379	chrG08_3_ORF296839	PEP_379	chrG08	17789117	17789330	+	Pop_G08G057649	exon	PRKRGEKMSGPSKKVVDVAFKASRTIDWDGMAKLLVSDEARKEFATLRRAFNEVNSQLETKFSQVSLPPSL	71	4929.67	9.99229	stem
PEP_380	chrG08_3_ORF298240	PEP_380	chrG08	17873573	17873774	+	Pop_G08G057630	exon	KYFLNIYFKNIFFKTITNTRPNTPTKEKKPLLRFLLLATKTETDRTERNVVQQQQHITALFFRVTLA	67	5558.14	10.5024	root
PEP_381	chrG10_2_ORF4417	PEP_381	chrG10	261418	261550	+	Pop_G10G006154	exon	LQQWPKQLNAPLEAVDPQVADIIELEKARQWKVPHLLHKTKLNN	44	5143.82	8.39438	leaf
PEP_382	chrG10_2_ORF4480	PEP_382	chrG10	265267	265399	+	Pop_G10G006154	exon	LLGTLLILQSLVEKGYELVSGGTENHLVLVNLKNKVRGCLIYLV	44	5335.27	8.14573	leaf stem
PEP_383	chrG10_3_ORF9457	PEP_383	chrG10	574292	574478	+	Pop_G10G006269	exon	RIYESFEELVSDYESGGLHPGDLKPALAKSLNTILQVSSLCGNLHGKKKWIHMEDISSIYCS	62	6744.92	5.82477	stem
PEP_384	chrG10_1_ORF20464	PEP_384	chrG10	1254891	1255071	+	Pop_G10G006173	exon	ASSGVESYDIDLKEQKVTVKGNVQPDAVLQTVSKTGKKTAFWEAEAPAEPAKPAETVAAA	60	6849.72	4.89528	leaf stem root
PEP_385	chrG10_1_ORF35833	PEP_385	chrG10	2180991	2181123	+	Pop_G10G007744	exon	WQGASLFTGFTRLCKGLAVVLVAGHIVVQIFPSAVNYLALIPAR	44	6331.3	10.0537
PEP_386	chrG10_1_ORF44430	PEP_386	chrG10	2710338	2710509	+	Pop_G10G007338	exon	HLDGCYFDRFLEVNPEGKVPVVKFDDKWVADSDVIVGILEEKYPEPSLATPPEFASV	57	11080.5	4.27136	leaf stem
PEP_387	chrG10_5_ORF299264	PEP_387	chrG10	2833504	2833669	-	Pop_G10G007036	exon	YYCALMVQHGADGKIYYTFEFVAQAPNFTRHALSAIAIGNGMECIFFYFTEKWIV	55	6427.91	6.0282	leaf
PEP_388	chrG10_4_ORF294313	PEP_388	chrG10	3054615	3054759	-	Pop_G10G007080	exon	WIDFFSSIFMIFRNWTRMSKEASNGDHNSAAKAPPTPSPLRFSKFFQV	48	5676.53	10.2671	stem
PEP_389	chrG10_6_ORF287793	PEP_389	chrG10	3489815	3489959	-	Pop_G10G007156	exon	VGFLSSVFVAGQAAQQVKVPVAEGCTDPNAANFDPTARSDDGSCTYKF	48	6723.33	4.35997	leaf
PEP_390	chrG10_5_ORF265104	PEP_390	chrG10	4881718	4881844	-	Pop_G10G048569	exon	SRIFFQKGVTSLSMLQSPGNSIQPDFYTNKISDFLSLKAAAV	42	8382.58	9.52245	leaf
PEP_391	chrG10_4_ORF240837	PEP_391	chrG10	6302451	6302670	-	Pop_G10G047927	exon	HISIPTEMATQVDESAVKLDPKVVGNAFAEQYYNTLSKSPELLHNFYNDASLIGRPGSDGSVSPISTLEVSFV	73	9250.28	4.59	leaf stem
PEP_392	chrG10_6_ORF236247	PEP_392	chrG10	6634751	6634910	-	Pop_G10G047981	exon	REREDMATRTPKLVKHTLLARFEDKITREQIDNYINDYTNLLDLIPSMKSFSW	53	7981.09	6.78245	leaf stem
PEP_393	chrG10_4_ORF234769	PEP_393	chrG10	6666621	6666831	-	Pop_G10G047985	exon	TARDRTELEREREREVKRRGMEGGKGVVKHIVLAKFKEGTTEEEIEKHIKSYADLLNHIEHMKSFEWYLT	70	8047.32	6.85373	leaf stem
PEP_394	chrG10_5_ORF235300	PEP_394	chrG10	6675190	6675370	-	Pop_G10G047987	exon	CRGTNLGVHDLNFGYTHAFETTFDDLEGLQEYLDSPIVNKFAEGFLPTMSQQFVMDYELY	60	5151.92	4.10101	leaf stem root
PEP_395	chrG10_4_ORF234372	PEP_395	chrG10	6687615	6687849	-	Pop_G10G047989	exon	KSRERERERVKTMASKKSAIVLPGSKVLKHIVFVRFNDGITDEQIEKFIKDYAHVADVIESVKGFGWYHKCISFSQLI	78	4823.74	9.56184	leaf stem
PEP_396	chrG10_5_ORF234965	PEP_396	chrG10	6694435	6694687	-	Pop_G10G047990	exon	SMIQSNGSLNSMFLIPFFTLLCDRGTDLGMESAELNRGYTHAFESTFESKSGLQEYLDSAALAAFAEGFLPTLSQRLVIDYFLY	84	6909.79	4.31388	leaf stem
PEP_397	chrG10_6_ORF227299	PEP_397	chrG10	7161731	7161821	-	Pop_G10G048066	exon	EVKMSHPEITNRWSLQGTTALVTGGTKGIG	30	6258.9	8.69255	stem
PEP_398	chrG10_3_ORF136554	PEP_398	chrG10	8267306	8267444	+	Pop_G10G048244	exon	DTLIKLEFDSFQVNVTADHRIVYGADLAAFLQTFAKIVENPESLTL	46	5940.82	4.37975	stem
PEP_399	chrG10_3_ORF148811	PEP_399	chrG10	8986013	8986301	+	Pop_G10G048344	exon	LVTPCYRVTSSFILLFFVLQANSEVSALLGRIPSAVGYQPTLATDLGGLQERITTTKKGSITSVQAIYVPADDLTDPAPATTFAHLDATTVLSRQV	96	4698.58	5.57422	root
PEP_400	chrG10_6_ORF153491	PEP_400	chrG10	11565611	11565710	-	Pop_G10G060648	exon	YVQVHGDYSEDVGVKLERPADEPIAEAPAETAA	33	6409.14	4.11653	leaf stem
PEP_401	chrG10_4_ORF153111	PEP_401	chrG10	11566788	11566932	-	Pop_G10G060648	exon	QIASEGLKHRVFEISLADLQGDEDHAYRKIRLRAEDVQGRNVLTNFWV	48	6348.26	6.06679	leaf
PEP_402	chrG10_3_ORF194209	PEP_402	chrG10	11708003	11708195	+	Pop_G10G060732	exon	SGCFFTTSRGLRSFEHPMNELKPVPRVDSSGQVCGSTFKVDAETKKESAGMPRVDSAYNWSSNY	64	5596.32	7.76713	stem
PEP_403	chrG10_4_ORF145343	PEP_403	chrG10	12034212	12034431	-	Pop_G10G060689	exon	ADVDTEMAAAGQPKKRTFKKFSFRGVDLDALLDMSTDELVKLFNARARRRYFFCQHLHLSFHVYILSKYSLCF	73	4967.42	9.34426	leaf
PEP_404	chrG10_6_ORF99479	PEP_404	chrG10	14756291	14756444	-	Pop_G10G027064	exon	CLIVMLSCRVFHLRTTILPAEEEMPEIMASFKKFNDEFMEQYDDRGGYSRL	51	4608.23	4.87482	leaf
PEP_405	chrG10_3_ORF280374	PEP_405	chrG10	16767599	16767833	+	Pop_G10G064572	exon	CIIISRQSKCKRILIVMYYYLSDSTKTMREEGGFEAIKKAILNLSLRHKEHISAYGEGNERRLTGKHETASIDTFSWV	78	7883.67	9.26535	leaf
PEP_406	chrG10_3_ORF282923	PEP_406	chrG10	16917917	16918118	+	Pop_G10G064590	exon	MKVRTETSPEDVGGMHAAAGILTARGGMTSHAAVVARGWGRCCVSGCSDIRVNDAEKVIFYFSATTQ	67	6414.24	7.76275	leaf
PEP_407	chrG11_2_ORF4327	PEP_407	chrG11	267421	267499	+	Pop_G11G070341	exon	ALLEADPFDVEAQKKIEAAIRQVSII	26	8370.41	4.51338
PEP_408	chrG11_1_ORF25999	PEP_408	chrG11	1569093	1569372	+	Pop_G11G070154	exon	LWMLYHLLFNCHCCNIDVESWFLLGVEKGSKDPKMEKVGLVTIDQLRAIATEKLPDLNCTTIESAMRIIAGTAANMGIDVDPPILEPKTKVVL	93	6929.6	5.21057	leaf stem
PEP_409	chrG11_5_ORF74883	PEP_409	chrG11	2183098	2183221	-	Pop_G11G070075	exon	RKNMDCCTGINGGMDLRGGLDASGRKGKVIISKSIAFFLLV	41	9039.41	9.6958	stem
PEP_410	chrG11_4_ORF36566	PEP_410	chrG11	4438761	4438962	-	Pop_G11G077760	exon	NIKLNRSSLGITGIKAAVFLSLESLYLLSLSRKRKQANGSSPTSSGSGWRNGSSKGGITSLFRDQSS	67	9360.46	11.4931	root
PEP_411	chrG11_3_ORF85194	PEP_411	chrG11	4983122	4983275	+	Pop_G11G077706	exon	PLILKMEITNVTEYEAIAKQKLPKMAFDYYASGAEDQWTLAENRNAFSRIL	51	3169.57	5.15134	leaf
PEP_412	chrG11_2_ORF84888	PEP_412	chrG11	4985698	4985824	+	Pop_G11G077706	exon	CQVVKAAQGRVPVFLDGGVRRGTDVFKALALGASGIFVSITH	42	5154.78	10.0457	leaf
PEP_413	chrG11_1_ORF91718	PEP_413	chrG11	5343006	5343144	+	Pop_G11G077677	exon	FFFSLMQVINEKPQIIQEYESGKAIPNQQIIGKLERALGVKLRGKK	46	10211.6	9.87238	root
PEP_414	chrG12_4_ORF220219	PEP_414	chrG12	77160	77367	-	Pop_G12G084739	exon	IGISQFLQNAPQGSILLGSISYGKLSFAGEGGERSPQKNPVSYQITYVVPPNKVYFLVFWPLISQFMRI	69	3527.76	9.602	stem
PEP_415	chrG12_4_ORF196437	PEP_415	chrG12	1457022	1457184	-	Pop_G12G008108	exon	YSLYGFSSTILQVNSSPYEKGWIMKVEIKDDSELKNLKNSDDYAKFCEEEDAKH	54	5595.2	4.71732	stem
PEP_416	chrG12_3_ORF31853	PEP_416	chrG12	1860806	1861064	+	Pop_G12G008051	exon	CPSIFPILQVDLFFYREPEETKPQEEEDVVAPVDYALTGADYMGGATDGWSNPVADVGWTNEAIPIPAAPGTTSLTPDQGMRCVFC	86	7078.78	4.05003	stem
PEP_417	chrG12_5_ORF176705	PEP_417	chrG12	2620591	2620741	-	Pop_G12G009060	exon	AKPETVEKVIEIVRKQLALTPETELTNESKFAALGADSLDTVSHFLASYC	50	8565.84	4.83867	leaf
PEP_418	chrG12_6_ORF165477	PEP_418	chrG12	3315989	3316148	-	Pop_G12G008903	exon	NCFAVGFCCSGVEAEGCGVVVEGSAPITKEAIATPPSADTKASFYFSCDLLFL	53	6061.98	4.07907	leaf
PEP_419	chrG12_3_ORF57987	PEP_419	chrG12	3392657	3392909	+	Pop_G12G008919	exon	HWIYSIDFFVNASNHELLTFYVQLDEMLQKQGAKIDKVLNFAIDDAILEERITGRWIHPSSGRTYHTKFAPPKVPGVDDVRKHE	84	9023.32	6.1903	leaf stem
PEP_420	chrG12_4_ORF162537	PEP_420	chrG12	3484401	3484455	-	Pop_G12G008934	exon	FCSTRVVDLITYIASVSK	18	7032.93	8.19736	stem
PEP_421	chrG12_6_ORF162669	PEP_421	chrG12	3484805	3484961	-	Pop_G12G008934	exon	TAQLSNILFLISSSRFNFVCFFNREESEGKMKGILGYTDEDLVSTDFIGDNR	52	2868.28	4.50667	leaf stem
PEP_422	chrG12_4_ORF162514	PEP_422	chrG12	3486453	3486579	-	Pop_G12G008934	exon	ICRNPEEIPWGETGADYIVESTGVFTDKDKAAAHLKVYFSTL	42	10341.1	4.70089	leaf stem
PEP_423	chrG12_1_ORF59978	PEP_423	chrG12	3552858	3552900	+	Pop_G12G008946	exon	DQRFGFFSKGLPWN	14	4343.13	8.74773	stem
PEP_424	chrG12_6_ORF158226	PEP_424	chrG12	3746759	3746888	-	Pop_G12G008972	exon	VIYNRETDTSRGFGFVTMSTVEESEKAVEMLHRYVSFFLYLFC	43	7073.89	5.05687	leaf stem
PEP_425	chrG12_3_ORF145060	PEP_425	chrG12	8428070	8428325	+	Pop_G12G035060	exon	ISIFCKLHQHIFITYFTCSTTEKKSKQRKFRFQLQESISMPIYSSDSDNETTPRTKLFGRQRPIRSVLGGGQGTACILLCVHSSL	85	5893.7	9.69477	stem
PEP_426	chrG12_5_ORF57781	PEP_426	chrG12	9499879	9500029	-	Pop_G12G050763	exon	GVANRGASVRVGRDTEKAGKGYFEDRRPASNMDPYVVTSMIADTTILWKP	50	4342.03	9.39796	stem
PEP_427	chrG12_3_ORF169934	PEP_427	chrG12	9848885	9849005	+	Pop_G12G050719	exon	IYQRLLKHPRPVAKPISKAKIAPTINNGGVLMKVYNQRHG	40	5289.2	11.2031	root
PEP_428	chrG12_2_ORF218870	PEP_428	chrG12	12754588	12754738	+	Pop_G12G076196	exon	IAVCLIPGEINNVYKRKAGGYGLIIPKGNDEAERLEPLMVEPAREPSLAE	50	7678.81	4.8992	leaf stem
PEP_429	chrG13_2_ORF314	PEP_429	chrG13	18448	18586	+	Pop_G13G072689	exon	SISLQMTQHNVGALVVVKPGEQKSIAGIITERGISKVHSVLKKLMD	46	6294.89	9.8221	leaf stem
PEP_430	chrG13_6_ORF196162	PEP_430	chrG13	2667857	2668091	-	Pop_G13G034729	exon	CRTIALGLAGALTGLNIGGWNANAAARRPPPPPPGEKKDPSISGLQAKVLASKKRKEAMKEEVARLREKGKAVNEPSE	78	9310.29	10.0974	leaf stem
PEP_431	chrG13_6_ORF192040	PEP_431	chrG13	2909195	2909342	-	Pop_G13G034769	exon	VRVDLNGDETQKVFNKALTNLARSAPPIPGFRREKGGNGYTCDFFCTNI	49	5465.15	8.81652	leaf
PEP_432	chrG13_5_ORF117051	PEP_432	chrG13	7288660	7288921	-	Pop_G13G071456	exon	WLCGHKRNDQEMDSGKAEEENIECMFGSNEDTGSQIPTQAQTIVEGSGTVVLSEFKPVPDVDYLQVCNLSITNLFFSQQNLFLAVNC	87	5424.14	4.11278	leaf stem
PEP_433	chrG13_2_ORF128511	PEP_433	chrG13	7506580	7506856	+	Pop_G13G071435	exon	YCGRGAHTSVYDKNPDDELRPNVVPDDVIKPQSDKYWAPHPRTGVFGPATEQHLSEISGDSASVGDGGQDLEEKAWFRPTSLEDLEKPHRLN	92	9794.99	4.8697	root
PEP_434	chrG13_5_ORF108380	PEP_434	chrG13	7787041	7787302	-	Pop_G13G071412	exon	ILNRSGLSETPSKPSPATPRVSKLSRGVAKSESDSPSPLQSSRLSVDRSPRSINSKPTIDRRVPKVTSATAPEVSVNKCNNFFLVHL	87	2002.33	10.9358	stem
PEP_435	chrG13_6_ORF69859	PEP_435	chrG13	9993059	9993215	-	Pop_G13G071325	exon	LALQTVSGAVMNALVATNRNFKMAARLLGLDSKLEKSLLIPFREIKVITEVV	52	5926.56	9.98881	leaf stem
PEP_436	chrG13_2_ORF176443	PEP_436	chrG13	10246567	10246774	+	Pop_G13G071289	exon	RSEADSFETLAPPHAGPSLLGVGGGGAASLGTSSRAPLKNMESPPLRFFFLDTAGDEILFFGKSEPDFF	69	4673.17	4.59841
PEP_437	chrG13_4_ORF42637	PEP_437	chrG13	11607831	11607990	-	Pop_G13G071026	exon	INTIRLNLQAAKEFESELKKEPEPESETPVEQPKAIIEEKKQDVEVSSSKESV	53	1698.88	4.63808	leaf
PEP_438	chrG13_3_ORF207980	PEP_438	chrG13	12197357	12197531	+	Pop_G13G070935	exon	EITFLTLQVSSEEAIETAKLLALKEGLLVSLELFDSCCKKESRTLQHSNLLTASIFLA	58	5103.76	4.87851	leaf stem
PEP_439	chrG13_1_ORF214085	PEP_439	chrG13	12471189	12471339	+	Pop_G13G070891	exon	FVITCHFFQVEIVMGLEEAFGISVEEESAQSIATVQDAADLIEKLVEKKD	50	9699.12	4.12454	root
PEP_440	chrG14_5_ORF291267	PEP_440	chrG14	394081	394165	-	Pop_G14G082950	exon	YTQESGMALITAEDLDDAAKKAVKASAS	28	5485.13	4.43756	leaf stem
PEP_441	chrG14_3_ORF26786	PEP_441	chrG14	1603280	1603424	+	Pop_G14G083027	exon	KEMSASAGGGGGGGGGQEEDKKPGGDQSAHINLKVKGQVFLFFSFLFS	48	4508.35	6.76733	leaf
PEP_442	chrG14_3_ORF33899	PEP_442	chrG14	2061245	2061521	+	Pop_G14G082922	exon	TAPRSSALPIPTLPAVSEQPLFRQRVPLTNFPAWPRQPSVQPVFVNKSALPIFPDGPPAAQIRAADFSRCGHRCRCPSACLGPQSFSSRLGL	92	5435.24	11.142	leaf
PEP_443	chrG14_5_ORF263427	PEP_443	chrG14	2061316	2061535	-	Pop_G14G082922	exon	VWTVYSPRRDEKDWGPRHALGQRQRCPQREKSAARICAAGGPSGKIGSADLLTNTGWTLGCLGQAGKFVKGTR	73	4941.81	10.2977	root
PEP_444	chrG14_5_ORF230808	PEP_444	chrG14	4053370	4053508	-	Pop_G14G088950	exon	STHMKQCNFKGIHTIIYARIKVKTLASHRYQRRGLTIKTIRRHFHL	46	8198.41	11.7397	root
PEP_445	chrG14_5_ORF144629	PEP_445	chrG14	9006946	9007084	-	Pop_G14G045165	exon	AGIVESLDALVKEFVAAGDDEKKAVFSRIEEEVEKLKGSTARYFMA	46	5432.07	4.72755
PEP_446	chrG14_4_ORF125270	PEP_446	chrG14	10194585	10194771	-	Pop_G14G051192	exon	SNFFFWLQMSDETKTQENEVVEARRQAPRLNERILSSLSRRTVAAHPWHDLEIGIYAEDDRI	62	9660.64	5.21233	leaf stem
PEP_447	chrG14_2_ORF207808	PEP_447	chrG14	12229027	12229261	+	Pop_G14G023690	exon	RGKEMAEQEVKKVETETPVTPAPVETKSDVADEKAIVPPPPAAEEKEKVADELKALAIVESKFFLFLFFWKIMRNQNP	78	10229	4.99492	leaf stem root
PEP_448	chrG14_2_ORF207845	PEP_448	chrG14	12231427	12231562	+	Pop_G14G023690	exon	LLLTLKKKRDCPLSRHGKTARKLRRKTSKVFLFLSFCFQCTAVLL	45	9369.51	11.0913
PEP_449	chrG14_3_ORF221633	PEP_449	chrG14	13056797	13057097	+	Pop_G14G044598	exon	NESRLEMLALISWSQVVVGSFLPGNHQEQKPKKPKIDSIPATFAPVPAIPASIAEREESAGTPQGQQNSSPFQRENWATMHSMQDVRNSGTDINISLPEG	100	5683.77	5.24149	stem
PEP_450	chrG14_4_ORF68451	PEP_450	chrG14	13562730	13562838	-	Pop_G14G044529	exon	EKNLPLILHAPVTVVQVEQHKQPSICTLQLHAPPPY	36	7216.96	7.09921
PEP_451	chrG14_4_ORF53598	PEP_451	chrG14	14447955	14448132	-	Pop_G14G044410	exon	SVSINEFLKPAEGERYYGSGSRSRGRGRGARGFGNRDGMSNVSAPSIEDPGQFPTLGGK	59	6010.62	9.97211	leaf stem
PEP_452	chrG14_6_ORF48338	PEP_452	chrG14	14759171	14759225	-	Pop_G14G044376	exon	WKRVWYKLLGLGLGLGLG	18	6397.37	10.2897	root
PEP_453	chrG14_1_ORF252230	PEP_453	chrG14	14822253	14822376	+	Pop_G14G044364	exon	VLSVGAEVGEVETGKKVNKYYLVHKRSVHLVAFNAVISAIL	41	5558.25	9.30745	leaf
PEP_454	chrG15_2_ORF3122	PEP_454	chrG15	194506	194785	+	Pop_G15G034034	exon	LVLRDMAEEEPKKVETTETPSETPPPPPAEPEPEPEPVAEAPKDVAEEKTVIPPSVAEEKVEESEAVAVIESNMFLSFFFSLSTIDFKFSGIW	93	2885.16	4.07947	leaf root
PEP_455	chrG15_1_ORF39997	PEP_455	chrG15	2428626	2428809	+	Pop_G15G035025	exon	SNSLEGEIMATNTTAGTPAPPRELSQKEADIQMMLAAEVHLGTKNCNFQMERYVFKRRNDG	61	4860.33	5.67937	stem
PEP_456	chrG15_3_ORF51893	PEP_456	chrG15	3084362	3084575	+	Pop_G15G084518	exon	GIPLWKSLSCTLVFLQGQGKLNWPPMTLKGSKRCMVAILILMVHLHRPFRRERLVAAAVAVPPIVSIRGGV	71	9934.39	11.7241	root
PEP_457	chrG15_2_ORF73927	PEP_457	chrG15	4450840	4450981	+	Pop_G15G017385	exon	RRSVIQMQAGDEDFELKQMRDMAAAKKRWDALVLFKHHSFVVYVVLV	47	7910.91	9.3997	leaf
PEP_458	chrG15_5_ORF153668	PEP_458	chrG15	4544101	4544305	-	Pop_G15G017372	exon	LKLLFSSILSNKEKTKKLSCLLRLKNKIPQNKTSKKKKNLKSNLSTANRTSSMRAVLEGFKQTSTTSK	68	5560.56	11.0298
PEP_459	chrG15_4_ORF135894	PEP_459	chrG15	5544588	5544789	-	Pop_G15G048829	exon	SSGKNPSRGSGVYRFSNAAALEETITPPVKVSYTQHLINGQFVDAASGSPWLIKHLCYFCSVFICTS	67	5048.68	8.56967	leaf
PEP_460	chrG15_4_ORF122263	PEP_460	chrG15	6325287	6325374	-	Pop_G15G048743	exon	KQSTEQEIHQRNKTCTHVDSPHSSKQKPH	29	7374.1	9.11398	root
PEP_461	chrG15_4_ORF114554	PEP_461	chrG15	6766587	6766791	-	Pop_G15G049209	exon	EQLVPPLTTCFASLTNKIKSLGAKAGVVLNPATPLSTIEYVLDGEFSAPVFSNFHSIWFWSFMCLMIL	68	8813.07	5.53324	leaf
PEP_462	chrG15_5_ORF114807	PEP_462	chrG15	6768004	6768166	-	Pop_G15G049209	exon	QFVSYICYNLVCKCRRKVHTVVKAASRVDKFSKSDIIVSPSILSANFSKLGEQV	54	5266.44	9.66447	leaf
PEP_463	chrG15_2_ORF139242	PEP_463	chrG15	8194747	8194996	+	Pop_G15G048726	exon	VEKTIDQAVEFSSSVLDSAQKVFEGVTSSLKPGIDVALPIAKQAGEQAVKIASPAISEASKKAQEAIQSTGIDTEPVLSAAKV	83	10910.1	4.76199	leaf stem
PEP_464	chrG15_3_ORF140113	PEP_464	chrG15	8195393	8195648	+	Pop_G15G048726	exon	SQTVVGAAQQTTKVIEEAKPIASSTVEAITSADPVVIVGAAGAVFLAYLLFPSIWSAVSFGLRGYKGESAVYLFYRCFIYVKSLV	85	4039.7	7.80985	leaf
PEP_465	chrG15_5_ORF74289	PEP_465	chrG15	9073738	9073828	-	Pop_G15G074470	exon	IRCKDWNISHVIKTLSTITNAPIILMISNS	30	6218.72	9.3128
PEP_466	chrG15_5_ORF40131	PEP_466	chrG15	11037733	11037973	-	Pop_G15G074304	exon	RIHGNFFHRSYDLIHLAADLNLIDCLLDGSGDEDFVSGTPCISQNASYLLNQKGGSKVLNLQHDNGCPNSPTTLWSNSSR	80	2029.47	5.62992	root
PEP_467	chrG15_5_ORF37197	PEP_467	chrG15	11201098	11201218	-	Pop_G15G074285	exon	RSQLDSAKYLYFDSVQGPGAEKPVAPPPAAAAAAAPQPAQ	40	4439.16	6.11971	stem
PEP_468	chrG15_4_ORF34616	PEP_468	chrG15	11319483	11319726	-	Pop_G15G074272	exon	MARQAVAKLLGSIASRKPSSTTSLLNLSPSSAAQTRHYAAAPPPPPAVFVDKNTRVICQGITGKNGTFHTEQAIEYGTKMV	81	10273.4	10.1292	stem
PEP_469	chrG15_3_ORF225630	PEP_469	chrG15	13117001	13117247	+	Pop_G15G015210	exon	PSHYIKKAGSDGCLTFGRMQIFVKTLTGKTITLEVESSDTIDNVKAKIQDKEGIPPDQQRLIFAGKQLEDGRTLADYNIQKG	82	6799.6	8.40669	root
PEP_470	chrG16_4_ORF196562	PEP_470	chrG16	2448855	2449062	-	Pop_G16G068613	exon	FFIINSMSSKNEEINHGVRQVNHNLIKIDVSHGPSHLELHVPAHSTFGNFSYFSPFLFLLIFIFSIKMI	69	7829.53	7.2055	leaf
PEP_471	chrG16_5_ORF194323	PEP_471	chrG16	2601577	2601811	-	Pop_G16G068599	exon	KMASSISATAASEPEHSTKEREDENATSTRTAEDEDTGAQVAPIVKLEEVAVTTGEEDEDAILDLYVFGLFFYFSSKM	78	5563.48	4.13341	leaf
PEP_472	chrG16_4_ORF155678	PEP_472	chrG16	4760604	4760718	-	Pop_G16G068692	exon	QKGELPPGRTVVTSSNNSFRDPDIEMELNELRQKRKNF	38	7669.03	8.49527	leaf
PEP_473	chrG16_4_ORF149824	PEP_473	chrG16	5087979	5088249	-	Pop_G16G068686	exon	SSITSSFNCDLAVGIYVCDVAEAASTSRRAVSFFLPIWDIFCLLSHVYFTFKWVLKLHKFCKSFCSVQLRASKIPESEFTTLSNGLKLVH	90	7240.13	8.69126	leaf stem
PEP_474	chrG16_5_ORF123372	PEP_474	chrG16	6681682	6681883	-	Pop_G16G060806	exon	PIIIIKNYKMSVIDILTRVDAICNKYDKYDVEKQRDLNVSGDDAFARLYAAIDSDIEATLQVSSISL	67	3396.66	4.57744	stem
PEP_475	chrG16_4_ORF117511	PEP_475	chrG16	6980523	6980721	-	Pop_G16G060761	exon	CRWHSAGTFDVTTKTGGPFGTIRHPDELAHGANNGLDIAVRLLEPLKEQFPNLSYADFYQVMFSLP	66	7493.74	5.79527	stem
PEP_476	chrG16_5_ORF116968	PEP_476	chrG16	7043068	7043209	-	Pop_G16G060757	exon	QAVFSYETYQEELAAAKAAGKAWYKTMISDSDYTEFENFTKWLGVSQ	47	6064.07	4.49496	leaf stem root
PEP_477	chrG16_5_ORF107317	PEP_477	chrG16	7598275	7598359	-	Pop_G16G060904	exon	FSFTFLLQVIRGNSVVTVEALEPVTRTQ	28	8510.52	6.14398	leaf
PEP_478	chrG16_5_ORF80697	PEP_478	chrG16	9114085	9114238	-	Pop_G16G016394	exon	PAKMAAAVVAPPNPEPNQAIYDVKLFNRWSFDDINVFFLPFSLIGSPLTDL	51	9023.36	4.36026	leaf stem root
PEP_479	chrG16_6_ORF67720	PEP_479	chrG16	9859220	9859520	-	Pop_G16G016160	exon	CEEQDRSNGSNQGGTTQRASALAALSSAFNSSPGSKTPGPRPSGTGQGSQRRAAVAALSSVLTAEKKQTPETSPSRSPPSETNLPGKKKMSFCMFLMIAS	100	3382.99	10.0316	leaf
PEP_480	chrG16_4_ORF32672	PEP_480	chrG16	11903181	11903316	-	Pop_G16G025612	exon	ASLSSSSRASPILCTTALALSISAQAKDFSWFTNFLASSEACRHK	45	8760.56	8.90884	leaf
PEP_481	chrG16_4_ORF19703	PEP_481	chrG16	12688449	12688554	-	Pop_G16G025217	exon	SWFNMEGETQVSSDVPVVKVDTDVADPIKVVPELT	35	4037.45	4.05003	stem
PEP_482	chrG17_1_ORF15674	PEP_482	chrG17	981480	981672	+	Pop_G17G072818	exon	LMIGMIHWLTVIQAVPLTARKATGGSTEGAPFLQLPHFSESVIKKIARKVGGKITCHIWNTIIQ	64	8538.71	10.188	root
PEP_483	chrG17_3_ORF22090	PEP_483	chrG17	1351250	1351385	+	Pop_G17G072897	exon	NQAFICSFLSSNQSTMATDTAKISQLKSAVANLDQIRYSSSLHFN	45	9068.22	8.18415	leaf stem
PEP_484	chrG17_3_ORF22160	PEP_484	chrG17	1355483	1355630	+	Pop_G17G072897	exon	YYFSSHVYQFFDHAIGINVPRSRFLPVKATSDLLLVQVAFFSVAVIGSW	49	7959.12	8.44473	leaf
PEP_485	chrG17_2_ORF48970	PEP_485	chrG17	2943655	2943805	+	Pop_G17G033265	exon	ESVMQLLLAAFVDVSPEETSLNTPFSSVEDVIDTSSSKDVQFAKEVSLYC	50	8509.14	4.05003	leaf
PEP_486	chrG17_4_ORF215390	PEP_486	chrG17	3845883	3846156	-	Pop_G17G025719	exon	LIVLETLTCKCLIVQKGWVYREHHRSPGYYDGRYWTMWKLPMFGCTMASQVLIELEEAKKAYPNSFVRIIGFDNVRQVQCISFIAAKPKGL	91	4431.9	9.18515	leaf
PEP_487	chrG17_2_ORF67093	PEP_487	chrG17	3993838	3993898	+	Pop_G17G025734	exon	DDAGDEIKEASKRESGDGPQ	20	10157.7	4.14268	leaf stem root
PEP_488	chrG17_3_ORF75129	PEP_488	chrG17	4494182	4494269	+	Pop_G17G021059	exon	RNQKPKMADNTQKMSFQAGEAKGQVQVSL	29	7552.54	9.99713	leaf
PEP_489	chrG17_2_ORF92945	PEP_489	chrG17	5556394	5556655	+	Pop_G17G021215	exon	ISSVCTSLGRAPRHNTIKCKVSFAVQGFQKSKSIMNSGIGAGTWKSSAQPWYAKASLVIPGSKAINGLPGARNLKYMDSSEITKEYD	87	7349.19	9.88521	stem
PEP_490	chrG17_6_ORF172462	PEP_490	chrG17	6405251	6405293	-	Pop_G17G067004	exon	RLGVVVAVAVAAVG	14	5404.88	9.75002	root
PEP_491	chrG17_3_ORF188763	PEP_491	chrG17	11129201	11129372	+	Pop_G17G033213	exon	SDVKFDPSNNVLPGNKVEKLCDLANITVNKNAVFGDSSALAPGGVRIGKNLPYGCSI	57	3152.6	7.73734	stem root
PEP_492	chrG17_1_ORF224742	PEP_492	chrG17	13234701	13234938	+	Pop_G17G085012	exon	LSNEVSTCNYLGRIILAVGLSMLVIGTMSNNKSRASCGFTHHHLFSIGGVLCFVHGLFCVAYYVSATAAVSEEKHGGHA	79	5648.44	7.91712
PEP_493	chrG17_3_ORF261142	PEP_493	chrG17	15414839	15414941	+	Pop_G17G031476	exon	SEEDLALKQQLELYVERVQDPEPGIQKLALESLR	34	10287.3	4.381	leaf stem
PEP_494	chrG17_1_ORF277195	PEP_494	chrG17	16397097	16397361	+	Pop_G17G031550	exon	KMDSDDGEVVSNKQVIFKDYVPGVLKESDMYITTSTITLKVPEDCTNGVLVKNLYLSCDPYMRNRMRNFQGSYISPLKPGSVSYLRSI	88	4763.32	7.93569	leaf
PEP_495	chrG17_1_ORF277594	PEP_495	chrG17	16422246	16422414	+	Pop_G17G031545	exon	CEFQNFSGFGTTSIGFERKERSSIVETAAVRHLEGSVTKTEGFRFALVSFSAFLFI	56	3832.24	6.77711	leaf
PEP_496	chrG18_2_ORF2922	PEP_496	chrG18	182869	183145	+	Pop_G18G086196	exon	LKFNDSAKLIDIYRTKHNISASTGLNDPAVATGISDLMYESKPAPVESDALDDDLVNAWAANLGDDGLLGNSAPAMSRVRNFLCFNMYLETS	92	7009.32	4.36736	stem
PEP_497	chrG18_6_ORF223170	PEP_497	chrG18	1247330	1247549	-	Pop_G18G086280	exon	LQGLGKHGIICTEDLIHEIITVGPHFKEANNFLWPFQLKAPLGGLKKKRNHYVEGGDAGNREDFINELIRRMN	73	4939.45	8.13799	stem
PEP_498	chrG18_3_ORF54419	PEP_498	chrG18	3168212	3168314	+	Pop_G18G018663	exon	IKEGFGEGKDLVVTVMSAMGEEQISALKDIGPKN	34	5594.38	4.6569	leaf stem root
PEP_499	chrG18_4_ORF188116	PEP_499	chrG18	3281247	3281337	-	Pop_G18G018677	exon	VTLTGNQQPVRTEITEAAMELGAEVSTVVN	30	5457.01	4.09334	leaf stem
PEP_500	chrG18_2_ORF99642	PEP_500	chrG18	5851828	5852104	+	Pop_G18G080264	exon	VLVSYSFAVNDPFVMKAWAKTYPENKHVKFLADGSATYTHALGLELDLQEKGLGTRSRRFALLVDDLKVKAANIEGGGEFTVSSADDILKDL	92	10586.4	5.58008	root
PEP_501	chrG18_3_ORF133601	PEP_501	chrG18	7743587	7743749	+	Pop_G18G085878	exon	VVNIYTKNEVFLQACAFRDSYEKFKKAGAEVVGISGDDPSSHKVKASCFLFVFF	54	2104.1	7.96431	leaf stem
PEP_502	chrG18_3_ORF133825	PEP_502	chrG18	7757213	7757408	+	Pop_G18G085877	exon	YTSITPLGDRVLVKIKTVEEKTESGILLPSSAQSKPQGGEVVAVGEGKTIGKAKLDISVKVIFVD	65	3220.64	8.24165	leaf stem root
PEP_503	chrG18_3_ORF133828	PEP_503	chrG18	7757483	7757696	+	Pop_G18G085877	exon	TGTQVVYSKYAGTEVEFDGSSHLILKEDDIVGILETDDIKDLKPLNDRVFIKVHYPPLSIGLVPYGLAVFL	71	9322.6	4.63649	leaf stem
PEP_504	chrG18_1_ORF134164	PEP_504	chrG18	7757913	7758198	+	Pop_G18G085877	exon	RETFYWHGEIKCFLHLSHASLEMFHLFVMNILMLLDEQVIAVGPGPLDEEGNRKALSVSPGNTVLYSKYAGNDFKGSDGTNYIALRASDVMAILS	95	1280.56	5.39745	leaf
PEP_505	chrG18_3_ORF207318	PEP_505	chrG18	11991119	11991413	+	Pop_G18G078710	exon	DFSSFLTSPFMIQADVESLITFFVLCVCLEITTSTVDMREETGGRPVPKAKVNHHIALCWTTFVRHAVRIYLWWHAADGILPNKDFLSALLSLGNLGF	98	5918.67	6.03229	leaf stem
PEP_506	chrG18_1_ORF235241	PEP_506	chrG18	13606116	13606254	+	Pop_G18G078476	exon	LQYFPSKAKSPRLQLLTPASATIPGAISVQNTETPTINKSTDKQQG	46	8356.56	9.82326	root
PEP_507	chrG19_2_ORF35653	PEP_507	chrG19	2107246	2107528	+	Pop_G19G009626	exon	KNRLIHIFPFLLLQLWQYNTFSATSFGYKMAGFSSLAPKTKNLVVAGGLSAFVFGVYFYTMRAVGGTDELQTAIDKFEQQKSKEESEATIPSKA	94	3938.39	9.30416	leaf
PEP_508	chrG19_4_ORF225457	PEP_508	chrG19	3068874	3069084	-	Pop_G19G009508	exon	FQFELVLGFMIVSVLQIFYVSLQVLLSICSLLTDPNPNDPLVPEIAHIYTTDRVKYDATARAWTQKYAMS	70	9961.34	4.89176	leaf stem root
PEP_509	chrG19_1_ORF98147	PEP_509	chrG19	5804856	5805114	+	Pop_G19G021962	exon	GFDDKLHPGGPFDPLGLAKDPDQAALLKVKEIKNGRLAMFAMLGFYFQAYVTGEGPVENLAKHLSDPFGNNLLTVIAGSAERAPSL	86	6240.96	5.51778	leaf stem
PEP_510	chrG19_2_ORF118693	PEP_510	chrG19	7005919	7006093	+	Pop_G19G021914	exon	VTPNAHFQNDLGLDSLDSVEIVMALEEEFQFEIPDNEADKINSISLAIDFISSHPQAK	58	9938.99	4.05003	root
PEP_511	chrG19_3_ORF121271	PEP_511	chrG19	7123982	7124180	+	Pop_G19G021920	exon	HAHTRETQPGRPPSEFDNFWQPLAKELGIKVVPTFKILKQGKIVKEVTGAKFDNLVIAIEGVRSAS	66	8309.46	9.60097	leaf
PEP_512	chrG19_3_ORF127471	PEP_512	chrG19	7465430	7465718	+	Pop_G19G007555	exon	QGEPLCIFYSRYGICKFGPSCKFHHPMGIFTYNLTASSSADTPVRRLLGSSSGSAALTLSSEGLVDAGSTKPRRLSLSEPRQMPPADDNIDTGDER	96	3592.1	6.90914	leaf stem
PEP_513	chrG19_3_ORF132452	PEP_513	chrG19	7739726	7739957	+	Pop_G19G007583	exon	FIINKNKKQRRAKKEENREMALTVVKGALKSIREKGFGAFLRELKEEGYLYSPTLSIYLFIFLISKTISPNKTLTCF	77	3158.49	10.0053	stem
PEP_514	chrG19_4_ORF129478	PEP_514	chrG19	8751612	8751897	-	Pop_G19G052246	exon	NLNRSGLSETPPSKPSPATPRVSQLSRGVAKLESDSLSPLQSSRLSVDRSPRSINSKPTIDRRTPKVTRATPPEVSVTKCQQILVIFISDILWHI	95	10075.3	10.8649	stem
PEP_515	chrG19_6_ORF65140	PEP_515	chrG19	12396956	12397226	-	Pop_G19G009420	exon	KLDVDNKDARIVDYFDFIAGTSTGGLMTAMLTAPNDEKRPLFAAKDIAKFYQDKSPYIFHKTPETNQPPSTEEDSRISDPDEATEEPLTT	90	6038.86	4.42011	stem
PEP_516	chrG19_1_ORF231488	PEP_516	chrG19	13606887	13606968	+	Pop_G19G028433	exon	KMADSEDIQPLVCDNGTGMVKVGWLLY	27	6825.85	4.22595	leaf
PEP_517	chrA01_4_ORF642079	PEP_517	chrA01	11881974	11882136	-	Pop_A01G058814	intron	FHGTFRVLEVISFIEPPFASPFLLFSPLLNEPSIAKVSKHLNFHGLVRGKKKTW	54	7863.92	10.1665	root
PEP_518	chrA01_2_ORF771246	PEP_518	chrA01	44347456	44347705	+	Pop_A01G074833	intron	TLRQVKTLLLPTSSLTGRCQTKLAKHIQNLFQNHLNNELLKVLIIYLTTKRASDNTCIHQTGFITRNILKTNSKDHKELGFSV	83	10563	10.1149	root
PEP_519	chrA02_2_ORF43691	PEP_519	chrA02	2508739	2509033	+	Pop_A02G023802	intron	IRTREMATVKRIKLGSQGLEVSAQGLGCMGMSAAYGPPKPESDMIALIHHAVNTGVTLLDTSDVYGPHTNEILLGKALKAGGLRQRVELAMHQIWHQH	98	11028.7	8.94597	leaf stem
PEP_520	chrA02_2_ORF129883	PEP_520	chrA02	7424107	7424167	+	Pop_A02G012611	intron	STIRGVTKTKQIAYFNVCCF	20	4927.52	9.38449	root
PEP_521	chrA02_2_ORF270077	PEP_521	chrA02	15557917	15558163	+	Pop_A02G088538	intron	SEVESCQKGDDSSSSIVVNLVLSLYNQMTSPVDVGGLPNHVKYCVSVLALPRANISTSPVGIPYITKDGKLICLLNESIPWF	82	10478.9	4.996
PEP_522	chrA04_2_ORF33715	PEP_522	chrA04	1963333	1963513	+	Pop_A04G002554	intron	LSVRNGLPLWLHVIFRVMMESLFGLNYSTLQNMDGKTPIDVAKLNNQQEVLKLLEKDAFL	60	7996.23	6.77034	leaf stem
PEP_523	chrA04_5_ORF285711	PEP_523	chrA04	3714181	3714328	-	Pop_A04G070675	intron	LHCAQENIQHYKKRKGTEQKEKTRNKKRSVIAKRKQNLQRNHHNCNINR	49	9170.4	10.8123
PEP_524	chrA05_2_ORF317629	PEP_524	chrA05	18373732	18373948	+	Pop_A05G071868	intron	RWSQWPSSLYAVSMAYIHEHAIEFEGYNCGKVNAYSHTHKKKTRRRRRKELDKGKICAWTAIQCNSISTGDW	72	6444.02	9.6704	root
PEP_525	chrA06_6_ORF163220	PEP_525	chrA06	14900696	14900807	-	Pop_A06G089471	intron	IKKWTDRSKHKSVKKKKNPTKKKYLKQVLASTPDAHS	37	7326.37	10.5171	root
PEP_526	chrA08_2_ORF165325	PEP_526	chrA08	9656629	9656770	+	Pop_A08G063997	intron	CHLVRKVTSSQVKHKTNFKLQDPRIQCQSTLNTAVQNINSVLKTIQY	47	10323.5	10.0427	root
PEP_527	chrA10_4_ORF295974	PEP_527	chrA10	2442429	2442555	-	Pop_A10G047174	intron	NNFQNIKKYYFNIFSNKNINNHNYININHNQSNQAKKVEPVK	42	8960.51	9.90391	leaf
PEP_528	chrA10_2_ORF112993	PEP_528	chrA10	6871915	6872182	+	Pop_A10G069209	intron	NALILIYAPKASSWTFTLVLFLKLLVLGGRVNCYLSLILVLISISASVKKRGNLEGFFFLFLTLFCHWPLGIVVILQLSRAMFEFCEIC	89	10428.8	9.13248
PEP_529	chrA11_3_ORF41904	PEP_529	chrA11	2455619	2455754	+	Pop_A11G079156	intron	VSILRNAQVTHKPLIAICQQINQLQISLSHRNYKEHNHPKHGLRV	45	10070	10.4503	root
PEP_530	chrA12_1_ORF62714	PEP_530	chrA12	3772677	3772824	+	Pop_A12G068100	intron	HVRSCMKPKSIWKMARYSFSTARKLSQVPLFIISHSFMDHNFFFTRGQL	49	2983.44	11.0586	root
PEP_531	chrA14_3_ORF212625	PEP_531	chrA14	12425228	12425492	+	Pop_A14G044872	intron	YLFIVPLEPDGLVNLQQGLVFAIFFPKWILLFLPNKHVLPLRCHLLILGLITYTTLAASSILLVLFHVDCQTTAMHHNDRSVSVRFSM	88	6179.22	8.06591	root
PEP_532	chrA14_2_ORF234006	PEP_532	chrA14	13672525	13672699	+	Pop_A14G044673	intron	LPSSITTVGYKRKNKTNNGPMGPHTSAIPKSKKTMCLLLPTSLLRIIAIQSVPPLLLN	58	9473.94	10.7366	root
PEP_533	chrA15_4_ORF151327	PEP_533	chrA15	4335933	4336092	-	Pop_A15G017189	intron	FYELNGWYFAIDLLIIYIYLLVLILMFFKTIVGNLLVFLSSCCLVINFMRSLP	53	10610.2	6.05292
PEP_534	chrA16_6_ORF165505	PEP_534	chrA16	4338056	4338173	-	Pop_A16G090129	intron	QLKMKGTKYYESHIPFEFFFFLVAKSSSNARSPDNGFGM	39	2279.68	9.30815
PEP_535	chrA16_6_ORF137902	PEP_535	chrA16	5886302	5886476	-	Pop_A16G028789	intron	VVRFDKMRPQQLKHLSVIVSLGFSKRGRRKRSVMPKGFNPLLEEHQVHPAGITQSIVK	58	8809.04	11.734
PEP_536	chrA17_1_ORF59851	PEP_536	chrA17	3538308	3538500	+	Pop_A17G011744	intron	TSINHGCYGIPLLPRVFIFQAFELSIYLNSSKSLTRNQKPKMTDNTQKMSFQAGEAKGRAEVSL	64	6903.05	9.65261	leaf
PEP_537	chrA17_3_ORF102066	PEP_537	chrA17	6029051	6029198	+	Pop_A17G020380	intron	LFYVHIGRNHLISLGKSSLLPAITNQDLTLVFLKVSRIVVGTFIDLYQE	49	6006.81	8.44492	root
PEP_538	chrA18_4_ORF152237	PEP_538	chrA18	4676769	4676811	-	Pop_A18G018878	intron	ISLSYFRKKEKKKK	14	8487.53	10.391	root
PEP_539	chrG01_1_ORF187268	PEP_539	chrG01	10960128	10960260	+	Pop_G01G058928	intron	ERFLFGGKGGLVICRWGDLGLGRRRRNGGGEFGRAAIYSLFPTE	44	4334.08	10.7135	root
PEP_540	chrG01_4_ORF485486	PEP_540	chrG01	21019779	21020079	-	Pop_G01G067822	intron	TEHRFKPINFGSVRFGFFPFQTGSNRWSSTNTSNIPPSVDPSTQPNPIHIVDEVVYHKSHFVPISFTPRCVINVKETHHQQSNNGRTVGVLIPPNTEQKK	100	5412.21	9.74029	stem
PEP_541	chrG01_3_ORF704385	PEP_541	chrG01	40842830	40843112	+	Pop_G01G010747	intron	IDVNGENASPLYKFLKLGKWGIFGDDIQWNFAKFLVNKDGQVVGRYYPTTSALSLEVTEKNTIGNVLESLVSLSYAGFCWYIVGNLKPFNVFAA	94	5095.6	6.3507	leaf stem
PEP_542	chrG01_4_ORF70773	PEP_542	chrG01	45010020	45010230	-	Pop_G01G074609	intron	GRFILRKKAPYMQVFPNKNPLSNHRTLPTCRNLLTMITCLSIRRTMLTDLGTKGEIFVRQFGSMSKKQPQ	70	10058.2	11.359	root
PEP_543	chrG02_5_ORF361926	PEP_543	chrG02	1590478	1590643	-	Pop_G02G015806	intron	LKSISGRNRIKIKSPRVHSTDLEKEKSAWAWGSLIPITGCFRKKTALNMYLEMTT	55	5234.01	10.2203
PEP_544	chrG02_3_ORF66796	PEP_544	chrG02	3873437	3873695	+	Pop_G02G016035	intron	RHGHKVGLVDNIQGMGRSIMRLYGTVLNNGTFLFAIIAELLTAILCYIPKLSTVALWQGFEFTFSSSCIGHTKYLSTDNVLGNGML	86	5863.86	8.75921
PEP_545	chrG02_6_ORF302419	PEP_545	chrG02	4883786	4883924	-	Pop_G02G080384	intron	FESIDLVKIKFVLMFWDRFPLCYIFIRPILTFRDQISILIVGCVMT	46	10031.9	8.03316	leaf
PEP_546	chrG02_5_ORF11756	PEP_546	chrG02	21958810	21958897	-	Pop_G02G064927	intron	GQHVILVNVAIPALSRLLNYSWFICIILV	29	6254.48	8.23089	root
PEP_547	chrG03_2_ORF18958	PEP_547	chrG03	1157932	1158040	+	Pop_G03G076419	intron	TQIFFMATQAQLNYIGFKRFLLIYKPPKKKLKNTVF	36	6270.66	10.469
PEP_548	chrG03_3_ORF95314	PEP_548	chrG03	5726351	5726423	+	Pop_G03G013946	intron	GQGQLADAILVTQVVLDTEVIIVV	24	4508.09	4.05003	root
PEP_549	chrG05_2_ORF288593	PEP_549	chrG05	16746670	16746784	+	Pop_G05G090855	intron	RDHVWVVHHLTEVLTLSFPNPCLILLLMINSTFFTLNF	38	6662.84	6.25981	root
PEP_550	chrG05_1_ORF343157	PEP_550	chrG05	20011344	20011449	+	Pop_G05G069920	intron	RLIIRHFINAVIHTLPITKSVKSKQMKTRAFYVSK	35	7164.16	11.7637	root
PEP_551	chrG06_4_ORF203186	PEP_551	chrG06	13222773	13222827	-	Pop_G06G051330	intron	QFLLRTAVLVNLKALMQF	18	5543.46	11.0008	root
PEP_552	chrG06_2_ORF274443	PEP_552	chrG06	15760081	15760156	+	Pop_G06G051581	intron	QPRVMLLHLTSGFGLVCLPYSVCGA	25	1783.17	8.06785	leaf
PEP_553	chrG06_5_ORF93245	PEP_553	chrG06	19621981	19622233	-	Pop_G06G075895	intron	AGLGLPGQGSINVSSSPPEAVACSKGWAMNASSLPPGAGASRARAGASRARTGAGASRARVGAGASRARAGAGASRARAGAGAS	84	4843.49	12	root
PEP_554	chrG06_4_ORF91507	PEP_554	chrG06	19688664	19688775	-	Pop_G06G075886	intron	CIKHFLWDLFTPEYTSLYKVIFTIVKQQNLIHIFKQV	37	11337.6	8.99278	root
PEP_555	chrG06_4_ORF63352	PEP_555	chrG06	21347124	21347283	-	Pop_G06G014302	intron	KKRKLHIPYTDTVVVVTCNAVSKWKGPPKPKYTVYEVPQHVRDLYKDSLEKYR	53	10472.8	9.76298
PEP_556	chrG07_2_ORF241817	PEP_556	chrG07	14037967	14038168	+	Pop_G07G063299	intron	QTCALNQCPVFQANKQRRGHERHRGAARPPLQKSCKKTDKGWPISFGAICICSPAALLKNLIFFSSN	67	8110.6	10.0918	root
PEP_557	chrG08_6_ORF148627	PEP_557	chrG08	10630046	10630118	-	Pop_G08G046354	intron	MRDLFFQVIQRKQLLGGLTSGLKI	24	6293.35	11.0001	root
PEP_558	chrG10_1_ORF177273	PEP_558	chrG10	10672593	10672647	+	Pop_G10G001503	intron	GEVCQETVVLKVCIETAI	18	9436.93	4.2526	leaf stem
PEP_559	chrG11_3_ORF29894	PEP_559	chrG11	1787519	1787804	+	Pop_G11G070126	intron	LGHLVWCYHSKISSNVQALEIVASVLVTKKRIKVQSHGTLNIKSIGKTIKILVTWSSSLVLSFQNIQPCSSSRNSSISAGSQKRKKRAIPWHTKY	95	5541.74	10.7024	root
PEP_560	chrG13_4_ORF190939	PEP_560	chrG13	3010638	3010788	-	Pop_G13G034787	intron	TNSGHFSSSHFWHGNPIFILFFITYILHSCKNKNKNKKLQIKKAIKMGIS	50	3265.95	10.3113	root
PEP_561	chrG13_6_ORF134791	PEP_561	chrG13	6231818	6231941	-	Pop_G13G024529	intron	ANKHFTISLRSSAPISKVQTKKQHKRISAIFKRRNAEKLQF	41	4337.22	12	root
PEP_562	chrG14_4_ORF297436	PEP_562	chrG14	125175	125268	-	Pop_G14G083020	intron	MKPRDIKTKAPITKNKEEQVKEPFPNNPKII	31	2493.89	9.87354
PEP_563	chrG17_6_ORF261566	PEP_563	chrG17	1127615	1127903	-	Pop_G17G072838	intron	KKFIKKLNTLLYNLYIISMKEIKGRLSGLLSACVGDMVMATVKKGKPDFRKKVMPAVIIRQHKPWRQKDGVFIYFEDNAGVIVNPKEEMKARQLPV	96	4482.27	10.0983	leaf stem
PEP_564	chrG17_3_ORF24544	PEP_564	chrG17	1494536	1494785	+	Pop_G17G072760	intron	GNEWLYYICQQNTSKRELSLHIITITIVSLTLGTTHHKINIIIIPTTSTIASKIITTTSTTIRVRSPPLPLPLLQHPYQKTNN	83	4125.97	9.89856	root
PEP_565	chrG17_3_ORF104965	PEP_565	chrG17	6270293	6270578	+	Pop_G17G030475	intron	VFIILFLQFFPIIIFPLLKNPLVFISLHLLNTHPISKLLNMRNGVRPWLMRSKHLNKMIHGLLLIFLLLSMLLGVNRFTKSSYTLMGLWKGIKLG	95	2105.59	12	root
PEP_566	chrG17_2_ORF199131	PEP_566	chrG17	11693062	11693158	+	Pop_G17G015421	intron	LPNTKTPSLKPPKKVLYFRNLLFTRKPQEFKL	32	2662.2	10.729	root
PEP_567	chrG18_6_ORF137548	PEP_567	chrG18	6240044	6240227	-	Pop_G18G083232	intron	FGLGRPKYLGRTWPRELVWARPGLARQIQGRTRLSLAQKKKNVLGQDPPGPATHKQRGGGN	61	7701.44	12
PEP_568	chrG19_3_ORF55014	PEP_568	chrG19	3236192	3236372	+	Pop_G19G009781	intron	NYWHLANSSAPKGAGSHQQNQNPISTLLNLNLKPIKPILHTQQTNSKSGKKNLQKYNTKI	60	4555.38	10.3683	root
PEP_569	chrG19_2_ORF170701	PEP_569	chrG19	10033162	10033357	+	Pop_G19G009449	intron	TFWRAYKNRGHLINENVLRNFLYSHGFHEHSFKWIQEAPLLNFKSLTLCTRGLYLPTPYPTQILH	65	6303.3	9.65164	root
PEP_570	chrA01_3_ORF489577	PEP_570	chrA01	28227212	28227419	+	Pop_A01G054705	three_prime_UTR	NLSRRSFIMSRISLVCILLGGFARTKKVAGFLMVLKIWLRLMVVVLVRKIEELYLQQQNKTRDIFSMKH	69	7440.6	11.3576	root
PEP_571	chrA01_5_ORF231872	PEP_571	chrA01	35515927	35516008	-	Pop_A01G003901	three_prime_UTR	PLVELQKGSLLTKKKNHCSNNNVDDIH	27	2762.32	8.54917	root
PEP_572	chrA04_2_ORF82403	PEP_572	chrA04	4877938	4878010	+	Pop_A04G070603	three_prime_UTR	VQRKHCQAIFDFIEKSVLTKIFKF	24	1934.28	9.62837
PEP_573	chrA05_6_ORF226211	PEP_573	chrA05	7981214	7981250	-	Pop_A05G055949	three_prime_UTR	IANNSITQLKKE	12	10588.3	8.59107
PEP_574	chrA05_4_ORF76981	PEP_574	chrA05	16593960	16594098	-	Pop_A05G071999	three_prime_UTR	RFISPLFIFLHTAEVADPDQETGDLVLGGQQSSYRDIWRTVQNLVQ	46	5805.78	4.51815	stem
PEP_575	chrA07_1_ORF220050	PEP_575	chrA07	12699183	12699354	+	Pop_A07G022655	three_prime_UTR	PKIAAGHKPRRTKDSKKASEKGMFEIEFQTVFHHNLNFFFVFLDCFDMLISKINFKK	57	4794.57	9.73842	root
PEP_576	chrA14_3_ORF41849	PEP_576	chrA14	2483285	2483372	+	Pop_A14G045722	three_prime_UTR	TGADGLSFNLNELYRAVKKLYRIIYVQDL	29	3633.27	8.05154
PEP_577	chrA14_3_ORF134022	PEP_577	chrA14	7795721	7795856	+	Pop_A14G045332	three_prime_UTR	ISFCKHCLHKVQENMQCINLVCLLVDCHHPAQIHRLPGRIKKSET	45	11049.2	8.76469	root
PEP_578	chrA18_4_ORF11178	PEP_578	chrA18	12777744	12777945	-	Pop_A18G013139	three_prime_UTR	DFCTVKFRYNIFQFFKSHPTYITSSHPNMVLENWKKQNMDPSFAILFVEHLLHVSFLQGMYSYQTSK	67	9362.81	8.86932	leaf
PEP_579	chrG01_1_ORF82880	PEP_579	chrG01	4894551	4894737	+	Pop_G01G034619	three_prime_UTR	SWFSSEKSGLLIHCLLENMFVPVKVLRIRHLQSILAVLARIAASGMIISWTCLFSLTAKDLT	62	11054.6	9.38255	stem
PEP_580	chrG01_4_ORF249695	PEP_580	chrG01	34648461	34648659	-	Pop_G01G004831	three_prime_UTR	KMRIPPCRNATKQFTSKKNDTIHQKNFKAIHKPAVVVKGILTSKEKLKDYVQEKPPLFYTTKSPKS	66	3843.61	10.2248	root
PEP_581	chrG01_4_ORF42591	PEP_581	chrG01	46692465	46692498	-	Pop_G01G075399	three_prime_UTR	FRKLRKLSKGP	11	6772.75	12	root
PEP_582	chrG02_6_ORF233098	PEP_582	chrG02	8824124	8824199	-	Pop_G02G024259	three_prime_UTR	YTWENCREALIAKIKDTYKEVIGSS	25	6707.53	6.24663	leaf
PEP_583	chrG05_3_ORF206854	PEP_583	chrG05	12008501	12008723	+	Pop_G05G017858	three_prime_UTR	LFSCLCACFHGRRCSETSAEPNKQKPPINKKQKSSTHHIPIYFLECRFFYYQYIVKMFLKNTGSFKTYILFYFI	74	7829.91	9.47983
PEP_584	chrG06_1_ORF228693	PEP_584	chrG06	13186512	13186677	+	Pop_G06G051522	three_prime_UTR	LEKHRGFPCRSLLESQRIARFLKISSLGLNTNNFVANLKQSCLIHQETQWIQVEI	55	8137.9	9.3859
PEP_585	chrG07_1_ORF120893	PEP_585	chrG07	7061763	7061919	+	Pop_G07G085607	three_prime_UTR	KHTIIAIKTRNNLIGSLGKHEKDLGKNYGRSHVLKQNLGIKGKYVNDVHQYR	52	2926.48	10.2348
PEP_586	chrG08_6_ORF149307	PEP_586	chrG08	10586606	10586774	-	Pop_G08G046349	three_prime_UTR	FFFQSMKMSRTRIKQDSTLCIWNICPLDFLPGPRQYRACAFFSQRLRIVHGLYLRS	56	1358.54	10.4336
PEP_587	chrG08_1_ORF228563	PEP_587	chrG08	13696494	13696647	+	Pop_G08G058285	three_prime_UTR	AKQIQTHTFTISRLEVEKHNKFGTEGILGNDFCGQLRFGLLICGGLLITEK	51	5261.81	8.07894	root
PEP_588	chrG18_5_ORF151965	PEP_588	chrG18	5462515	5462620	-	Pop_G18G080226	three_prime_UTR	AMFWNLRFQIKRHVRILSIHDNLISMCFHNIKYEN	35	3373.85	9.78168	root
PEP_589	chrA01_4_ORF434813	PEP_589	chrA01	23834295	23834568	-	Pop_A01G056847	five_prime_UTR	INEISMFLTFLAMPIDKGGASLSICHTHKNHHYHKTVPLSVSLVKNNIRRSLSITIKLITILLQLLLLPAAQKLQNWLVTIQRTIGNHREF	91	8069.19	10.382	leaf
PEP_590	chrA01_3_ORF811436	PEP_590	chrA01	46817594	46817696	+	Pop_A01G079806	five_prime_UTR	FKTRAFTSLTELEHSTGKIIQGILFFQSYECQKE	34	6930.27	6.76074	root
PEP_591	chrA03_3_ORF41550	PEP_591	chrA03	2494037	2494232	+	Pop_A03G020043	five_prime_UTR	ENSVLMNQQNLETMGFEDEAPVVPLLAAPTLVNYVTGVQTSDSPDLFYISIMKYYRKEAFGLGNL	65	1329.64	4.11954	stem
PEP_592	chrA03_4_ORF13782	PEP_592	chrA03	19181856	19181922	-	Pop_A03G049419	five_prime_UTR	PKITKGVKKPVHFVIFALSDLT	22	2918.28	10.0096	root
PEP_593	chrA05_5_ORF119502	PEP_593	chrA05	14080411	14080558	-	Pop_A05G073306	five_prime_UTR	DERKFDKWTASINLLGPPKQREQKDSIFKNKLPRTLEPGICLILIVNKK	49	8903.38	9.80598
PEP_594	chrA05_6_ORF46067	PEP_594	chrA05	18435980	18436082	-	Pop_A05G071879	five_prime_UTR	KNNLFNTNHFQKKKQKTPALVSDLSTTPKIADII	34	6409.36	10.0009	root
PEP_595	chrA05_2_ORF338817	PEP_595	chrA05	19656781	19656946	+	Pop_A05G016788	five_prime_UTR	LSSSSKTIHAIKPPHMSINHRHSSLHPHGRFLYLLPKIYVLYLQSSFALYNLIKR	55	5954.8	10.4538	root
PEP_596	chrA05_1_ORF357824	PEP_596	chrA05	20838831	20838924	+	Pop_A05G016884	five_prime_UTR	NNSGKLQIRPPTIVVVSTMPPKYFNCIIIEN	31	4389.14	9.19604
PEP_597	chrA06_1_ORF55545	PEP_597	chrA06	3253578	3253674	+	Pop_A06G053529	five_prime_UTR	KMKSTKKKLKKNHNKNSKKKKKIKAKHYGLLL	32	10364.2	10.8452	root
PEP_598	chrA06_1_ORF167240	PEP_598	chrA06	9643911	9643992	+	Pop_A06G064788	five_prime_UTR	IYQELISSSFLPYNNNKFSHLHLLKKY	27	3981.49	9.30944
PEP_599	chrA06_6_ORF49887	PEP_599	chrA06	21498983	21499097	-	Pop_A06G061904	five_prime_UTR	WSCKFQSTRIFHVIWIEKVGNLNINPKGGKKRKGTRLY	38	7244.15	10.7161	root
PEP_600	chrA07_3_ORF34530	PEP_600	chrA07	2114831	2114921	+	Pop_A07G070485	five_prime_UTR	KKLFKYILKKNTLKINLNHPNKYSLIQHIL	30	2438.95	10.3014	root
PEP_601	chrA07_6_ORF186043	PEP_601	chrA07	3213542	3213620	-	Pop_A07G006608	five_prime_UTR	PNMEGQNKKIKLTRPKPSNPMKGSCS	26	5720.69	10.1974	root
PEP_602	chrA08_4_ORF53460	PEP_602	chrA08	13907193	13907316	-	Pop_A08G064189	five_prime_UTR	SLFRRGAKGGFKIGARLRSLGFGLLAHLVLFFSYQVRMLDR	41	3854.41	12	root
PEP_603	chrA10_6_ORF264814	PEP_603	chrA10	4353458	4353668	-	Pop_A10G069606	five_prime_UTR	LQAKRTPTKLSGLTLLQSSHQIIEELLHLFHFGQTYKSSSSMLSNFKSTSTKIFFMKKKKKKNSFLHKIT	70	6412.47	10.5171
PEP_604	chrA12_6_ORF15263	PEP_604	chrA12	11764628	11764913	-	Pop_A12G081579	five_prime_UTR	IQGDLKVEEFETEGGGGICPPKLLFGSLINSNVVNCSNFTLDNSRRYGKFSKQAGRIPPRLFQERSSCSKFLSSYHPKQFITNHVKLVMEASLSI	95	3487.1	9.18605	stem
PEP_605	chrA13_2_ORF196182	PEP_605	chrA13	11254408	11254570	+	Pop_A13G011444	five_prime_UTR	RGARIVNPIALIGSKGLGRLKNMLNLAFVSFSCLWLNEVLGQLLQVVERATEIE	54	3820.73	9.30738
PEP_606	chrA14_5_ORF309023	PEP_606	chrA14	601843	601924	-	Pop_A14G090666	five_prime_UTR	HRKSSTKTKSLPNKKSSMKYYQEGIKN	27	3297.76	10.2972
PEP_607	chrA14_5_ORF88930	PEP_607	chrA14	13471777	13471903	-	Pop_A14G044706	five_prime_UTR	ILSKAVRSGEKKKERKVSKSIHGMMNCIRRLIKLRFLVIDRQ	42	3664.43	11.4237
PEP_608	chrA15_5_ORF160480	PEP_608	chrA15	3786475	3786508	-	Pop_A15G048968	five_prime_UTR	SIAKSAGLQLK	11	2871.36	10.0007
PEP_609	chrA16_2_ORF27461	PEP_609	chrA16	1650805	1650898	+	Pop_A16G025440	five_prime_UTR	SLTENPVENIQQEGLLQLHAPHTYIHNKREV	31	4655.52	5.76065	leaf
PEP_610	chrA16_2_ORF210865	PEP_610	chrA16	12290017	12290215	+	Pop_A16G055304	five_prime_UTR	KLQKGKRKSSGTVLHSPGCHLNSGGAWTSRTAATGGAWVHAPPRRKNVEQGVGWLPPLFVFLPGMT	66	8100.46	11.5936	root
PEP_611	chrA17_4_ORF33931	PEP_611	chrA17	14423691	14423871	-	Pop_A17G027696	five_prime_UTR	KPRVNHLVINKLSSAIARIIADLSSKDNLEMQALPVNHGDTEIGKVCTKKEQPTSPKHAQ	60	10595	9.36321
PEP_612	chrA18_3_ORF210920	PEP_612	chrA18	12103100	12103277	+	Pop_A18G013059	five_prime_UTR	FCLWADFLIFLVKRAEDETARLYAEFVESFQGDNAPGSKTFVRGGTINPNEKLKIDSKG	59	5952	5.21733	leaf
PEP_613	chrA19_4_ORF116221	PEP_613	chrA19	9453834	9454050	-	Pop_A19G052315	five_prime_UTR	MLRILPQIGTLLLMLLQIRVGVGVGVGVRVRVRVLLLKSVWAMNRWWTQVGINIRWESRNSSSLLLLLGLFC	72	3169.61	12
PEP_614	chrA19_6_ORF117306	PEP_614	chrA19	9453941	9454010	-	Pop_A19G052315	five_prime_UTR	CCCKLGLGLGLGLGLGLGLGFCC	23	4967.03	7.82616	root
PEP_615	chrG01_2_ORF371704	PEP_615	chrG01	21519706	21519892	+	Pop_G01G011333	five_prime_UTR	TQLPCVKMAKRLIPTFNRILVEKIIPPSKTNSGILLPEKTSKVIPFSSLLSSLFSPFVSLFL	62	1115.32	10.3037	leaf stem
PEP_616	chrG01_6_ORF436231	PEP_616	chrG01	23896148	23896316	-	Pop_G01G020989	five_prime_UTR	LKKQMFFHKNPPILNTFKPSLPATKINTLLHLILARSSRLIVNEFLYKLKVFLSNL	56	3608.97	10.7903	root
PEP_617	chrG01_2_ORF625488	PEP_617	chrG01	36101836	36101881	+	Pop_G01G004688	five_prime_UTR	TAPPPLALLVFNLSI	15	7020.03	5.18499	root
PEP_618	chrG01_1_ORF802689	PEP_618	chrG01	46514094	46514229	+	Pop_G01G075777	five_prime_UTR	LTFKSRVSLIKNTYNWARFNSYYSNWPGQLLKLIFFFSNKALPNC	45	6571.5	10.136
PEP_619	chrG03_3_ORF354082	PEP_619	chrG03	21036824	21036935	+	Pop_G03G000914	five_prime_UTR	ALDPLLITSGLVIKKNYIIVKRFILVLSLELKDLFFL	37	6641.43	9.40473	root
PEP_620	chrG04_1_ORF50717	PEP_620	chrG04	3010878	3011034	+	Pop_G04G060067	five_prime_UTR	ALAKATRSIISCIFFQPPRYLVLLCLPVSLYLPPRTLKTRKEKAYIPLYKSR	52	8212.99	10.3008
PEP_621	chrG05_2_ORF263243	PEP_621	chrG05	15238756	15238858	+	Pop_G05G073582	five_prime_UTR	KIKKLFFKKTFLKYKKVNMLKALNGTAVSKKRLK	34	2170.75	11.0352	root
PEP_622	chrG05_4_ORF4224	PEP_622	chrG05	21226401	21226650	-	Pop_G05G032807	five_prime_UTR	NKTKHVQMYTISAHQNSKRRHIKKKKSTLVNIDGWSLLVNQTGQIWEPEQLFSLFPSGCPENPPVVAVSPIPIGNFHLSHTPV	83	6887.28	9.80746	root
PEP_623	chrG08_5_ORF280428	PEP_623	chrG08	2869489	2869774	-	Pop_G08G083346	five_prime_UTR	IKKKLSRRVNRLTLKQQQLITIAIKQASILSSLPFLNNERQFEKKRVGRSNLNGMINLFFCLFANKSEFAWRIVIYSETANGPTDKSLIKLILIM	95	6550.89	10.8272	leaf stem
PEP_624	chrG08_2_ORF309938	PEP_624	chrG08	18600910	18601090	+	Pop_G08G008722	five_prime_UTR	NTAGQLPVHGKQIYTCTQKRSSNMNRMIKSGKCRLLVPLPIYRLPLQAFPISKTYLFLIQ	60	1565.89	10.464	root
PEP_625	chrG10_5_ORF324498	PEP_625	chrG10	1297603	1297768	-	Pop_G10G006183	five_prime_UTR	CLLVQQQTLLKKGALLGNDNGTTDLYGPVFSTLLHLAVKQSNPNRETIIFSLAGK	55	5392.2	9.04648	root
PEP_626	chrG10_6_ORF293679	PEP_626	chrG10	3147884	3148127	-	Pop_G10G007095	five_prime_UTR	AALFLDLVTMAGKGEGPAIGIDLGTTYSCVGVWQHDRVEIIANDQGNRTTPSYVAFTDSERLIGDAAKNQVAMNPINTVFG	81	4260.24	4.51139	leaf stem
PEP_627	chrG10_3_ORF124277	PEP_627	chrG10	7526717	7526873	+	Pop_G10G048124	five_prime_UTR	KNSTLKKKKVLAGKRTVQENCTVHYFLVKHENVGLAHIKKIFSKNKKQKTLP	52	6038.31	10.4002	root
PEP_628	chrG10_2_ORF131934	PEP_628	chrG10	7967146	7967272	+	Pop_G10G048194	five_prime_UTR	KSILYSAKKKKKHAGTLAKFGNACFLGDVWHCNIQIIFLKKI	42	4042.06	10.0302	root
PEP_629	chrG11_4_ORF3394	PEP_629	chrG11	6346965	6347016	-	Pop_G11G077846	five_prime_UTR	KFARIDRKLVLLHGKGM	17	11011	11.0972	root
PEP_630	chrG14_2_ORF34331	PEP_630	chrG14	2059903	2060062	+	Pop_G14G082919	five_prime_UTR	AAPTRPTAWSGSRQRWPESGRRRYVAPSRWARWGCQHLGTRGILLRPHARDRG	53	6877.18	12	root
PEP_631	chrG14_3_ORF63545	PEP_631	chrG14	3868121	3868166	+	Pop_G14G088964	five_prime_UTR	EKKKLGAVVLGIKVC	15	8584.55	9.63237	root
PEP_632	chrG14_6_ORF161601	PEP_632	chrG14	8093918	8094095	-	Pop_G14G045140	five_prime_UTR	CLCVCDCATAQQKKTRKISVPVLTIHSRPFVQTLSTATVKPSNRRRRRRRRRRKVSSFA	59	6003.12	12	root
PEP_633	chrG14_5_ORF93347	PEP_633	chrG14	12039103	12039178	-	Pop_G14G023559	five_prime_UTR	EKRRKKHQLKSINQSCFQFKSSYIS	25	4762.73	10.3044	root
PEP_634	chrG15_2_ORF208521	PEP_634	chrG15	12144367	12144487	+	Pop_G15G074664	five_prime_UTR	KTTSKHKTYTISLGCLNYSQVVIHHANYFQQVKILIAILS	40	1982.44	9.6577
PEP_635	chrG16_1_ORF97429	PEP_635	chrG16	5628228	5628489	+	Pop_G16G069802	five_prime_UTR	CFETLLLSRPTSTPLHRVALLHLLNGKQPLETALKIWARSNCRIKTYGSFGTLLLSKSKDMDVLIHYSSRDLQQHLFTELRFCTSSR	87	6135.87	9.72881	root
PEP_636	chrG16_4_ORF31813	PEP_636	chrG16	11954757	11954964	-	Pop_G16G025602	five_prime_UTR	SQGLNSKSFYLCFLKSTGFLLGSPFCKDLIGKLPHGLLLAIGFRIKLGLTLHAYKKKRFHHKTLHPKRK	69	1585.01	10.5162	root
PEP_637	chrG17_3_ORF39694	PEP_637	chrG17	2407625	2407751	+	Pop_G17G033351	five_prime_UTR	KNIYLPKSSENLLYIISSAFFIIKKSKLTYFFLNHGSYLDGS	42	6856.06	9.45908	leaf
PEP_638	chrG17_1_ORF40610	PEP_638	chrG17	2477463	2477595	+	Pop_G17G033362	five_prime_UTR	SKHRHRKRKRNNRKPLKKKKKSYVLKTRKKAAPFRFSLTRVQNP	44	3071.51	12	root
PEP_639	chrG18_5_ORF182489	PEP_639	chrG18	3672397	3672505	-	Pop_G18G080298	five_prime_UTR	KLYSCCGLETMAAFKSLVAVAVAVAVALPLAMSSMT	36	4562.29	8.03316	root
PEP_640	chrG18_4_ORF115594	PEP_640	chrG18	7467597	7467666	-	Pop_G18G085904	five_prime_UTR	DDNILTLPKYITKNKNKKLYKHA	23	10004.6	9.77942	stem
PEP_641	chrG18_6_ORF84275	PEP_641	chrG18	9328241	9328382	-	Pop_G18G033686	five_prime_UTR	SMAPAAVDDDEILKDEKNPPPLDEDDIALLKTYACSISLLFFLTIDS	47	7850.4	4.05003	leaf
PEP_642	chrG19_2_ORF24952	PEP_642	chrG19	1479289	1479343	+	Pop_G19G009711	five_prime_UTR	NYYLKHTLKILFKKYILK	18	4861.59	10.0007	root
PEP_643	chrA01_3_ORF14453	PEP_643	chrA01	860027	860219	+	-	intergenic	GQIRDFFLAKMKTMLESMDKEKAKNKSPTIEKRLKENRHRLGAYKKTLRKAMRKQKKKKRKKKG	64	5442.48	11.036
PEP_644	chrA01_6_ORF813495	PEP_644	chrA01	2178149	2178284	-	-	intergenic	THRLGAYKKVLRKAMKKKKNEKRKLNLPSLKYKLKIKEGERLSSL	45	3648.44	10.7607	root
PEP_645	chrA01_5_ORF807957	PEP_645	chrA01	2491009	2491096	-	-	intergenic	KIQKNKKIKIYKKKVEGPSLGTKQYFTYK	29	2759.21	10.2044
PEP_646	chrA01_6_ORF793780	PEP_646	chrA01	3330002	3330116	-	-	intergenic	KLRFSSLTISDLNCREIKKKKKTPCVLLKVSIIISISK	38	5154.77	10.2397	root
PEP_647	chrA01_3_ORF110240	PEP_647	chrA01	6491168	6491243	+	-	intergenic	ATVLGHDLRSLVFFVSNIYINVILR	25	2326.86	8.79615
PEP_648	chrA01_2_ORF132803	PEP_648	chrA01	7698811	7698889	+	-	intergenic	QKSKIKTKRTKLKTPTTIKTIIDFLG	26	7719.28	10.7519	root
PEP_649	chrA01_2_ORF271465	PEP_649	chrA01	15525064	15525235	+	-	intergenic	LRLLGHSNEKRNTRGIKNVNNILQYNTIQYNIIYRVTFHEKKYLGSIRQVGLVMNNE	57	5352.49	10.2042
PEP_650	chrA01_6_ORF549023	PEP_650	chrA01	17216942	17217074	-	-	intergenic	TYSGVQKTKRVWLQALRGDFEKLNKESNETILDYFTNVISLVHR	44	3488.17	9.2999	root
PEP_651	chrA01_5_ORF497696	PEP_651	chrA01	20217367	20217487	-	-	intergenic	YQNQDIQKPKFIYTYRTITFMKDLKLDKIVLKNRIVTKLG	40	4332.31	9.99713
PEP_652	chrA01_2_ORF399290	PEP_652	chrA01	22965223	22965328	+	-	intergenic	FLMISPRALRLPTINYLRIIVLVTHYFLVITILLP	35	2860.35	10.9036	stem
PEP_653	chrA01_3_ORF523270	PEP_653	chrA01	30191438	30191684	+	-	intergenic	TCRPYSVLLHQKQPRAIHEKYFSTIQRSDLYIRTFSPLTLGLAVEWSRPHVVAVSYRFHATHQKQPQETHGKNFSAIQQSDQ	82	2988.61	9.80134	root
PEP_654	chrA01_2_ORF659093	PEP_654	chrA01	37879438	37879480	+	-	intergenic	FNITKKVFKVQTFT	14	6775.71	10.3021
PEP_655	chrA01_5_ORF167044	PEP_655	chrA01	39257746	39257845	-	-	intergenic	AGTSLFPLIQANPILQSLIAVIILQHKTNQNNH	33	5198.84	8.80672	root
PEP_656	chrA01_5_ORF132427	PEP_656	chrA01	41279044	41279227	-	-	intergenic	RARGVTCIGRVNNFFNNIYFLNITKQPPNLIITTTKNMKKKKKNTLKRQHGHFTVQENIEK	61	4875.77	10.846	root
PEP_657	chrA01_1_ORF733657	PEP_657	chrA01	42264741	42264816	+	-	intergenic	NNDILNPSKLTCQIYNPDHENMLII	25	4124.12	4.53646
PEP_658	chrA01_5_ORF52086	PEP_658	chrA01	45927547	45927622	-	-	intergenic	HTKKNNTLKKKKKKKKKKKKRHAGK	25	9591.72	11.6662	root
PEP_659	chrA01_3_ORF797516	PEP_659	chrA01	45984194	45984314	+	-	intergenic	FSLEVDNSDNFFTQALFRLPISDCICLSTLSPPLSFAGTC	40	1701.02	4.05003	root
PEP_660	chrA02_5_ORF241706	PEP_660	chrA02	7621861	7621996	-	-	intergenic	PSRIFTLRAPGINIQNLAPGSSCQTYDLTPFRPRHRSLVLGLFRA	45	3608.15	11.706	root
PEP_661	chrA02_1_ORF292709	PEP_661	chrA02	16848348	16848552	+	-	intergenic	TVEPCSTVATFLPNEKQHFAASPKPEARLRIGRVPPSKICFLLLTKRYFAWLRVNLTRSHVTKQALTL	68	7186.33	10.6085	root
PEP_662	chrA02_4_ORF15991	PEP_662	chrA02	20865789	20865819	-	-	intergenic	TGSILGGGDA	10	2913.28	4.05003	leaf
PEP_663	chrA02_3_ORF364981	PEP_663	chrA02	21194192	21194273	+	-	intergenic	NLVVLGLGGLIRPVLVVQRLYLLLNPI	27	3042.76	10.835	root
PEP_664	chrA03_4_ORF230229	PEP_664	chrA03	6543927	6544017	-	-	intergenic	NASPNTEVKGRIHTKSCKMTKSKKKNHNNI	30	4370.93	10.4024	root
PEP_665	chrA03_5_ORF129880	PEP_665	chrA03	12380572	12380614	-	-	intergenic	KEKGGNPLNLPKNS	14	5038.79	9.70302	stem
PEP_666	chrA04_4_ORF326606	PEP_666	chrA04	1363269	1363443	-	-	intergenic	KSMFLELGDVLFVVTSNVLFVIFERKKKEHMIGCLPLTKGKKYGLDLQPRLRPICLGH	58	7749.07	9.62624	root
PEP_667	chrA04_3_ORF91213	PEP_667	chrA04	5362184	5362295	+	-	intergenic	YCYCNKLLYLSLVFNYVSTFLPPSPSPSPSKPSVAWH	37	846.882	8.7583
PEP_668	chrA04_3_ORF105585	PEP_668	chrA04	6203213	6203384	+	-	intergenic	HPKINCIHALRLDPIGVGHAPNIQIQLGLAITLGPNNRCWAHTQHQKLIGSRSYTWT	57	2955.67	9.84466	root
PEP_669	chrA04_4_ORF158465	PEP_669	chrA04	11099682	11099778	-	-	intergenic	SELNFNLNKKILVGLNQLTRTKLIRVQSKFGL	32	3394.89	11.1659	root
PEP_670	chrA04_5_ORF152355	PEP_670	chrA04	11435251	11435287	-	-	intergenic	KVGDGVELVRVL	12	1495.68	6.06975	stem
PEP_671	chrA04_4_ORF146907	PEP_671	chrA04	11767419	11767692	-	-	intergenic	FSLHFPSSLILPLSLLFSFLLYFPLLFSFNFSKPISLATTLGVAAVASSSCFLLQYHLQYKLQIKLKITKTSTQIHRLITNKRKQPIPLQK	91	6658.02	10.4232	root
PEP_672	chrA04_3_ORF260537	PEP_672	chrA04	15113732	15113966	+	-	intergenic	IYHKEKYKLKCIGIKLKTLNFLFFYFGFIHRLGWAALFLTSISGRNCREITMPTLKIEGCIFQTKSLYYRIVQKSSKS	78	4206.84	9.97173	root
PEP_673	chrA04_6_ORF88401	PEP_673	chrA04	15114152	15114353	-	-	intergenic	FLKNKKIILIYFKIKNNLKINSTTHVLLSAGPRLLSHLTYIRMIRLGSLAKIVVFYSRIQLCLHQVK	67	6361.29	10.8839
PEP_674	chrA05_6_ORF318616	PEP_674	chrA05	2690054	2690150	-	-	intergenic	KKTSINSCKILSKNTVVGSKVKDLLNCYFSLT	32	3686.35	9.70044
PEP_675	chrA05_5_ORF203372	PEP_675	chrA05	9382516	9382642	-	-	intergenic	SDSSGIKKLTSIPFWKCNARKLKRERSWKSHPSKSNLAVCQC	42	1283.52	10.1633
PEP_676	chrA05_2_ORF272093	PEP_676	chrA05	15664189	15664231	+	-	intergenic	YLSLSLFFSKLFNV	14	10397.4	8.59088
PEP_677	chrA06_6_ORF375321	PEP_677	chrA06	2805440	2805644	-	-	intergenic	INFSFEKTLNVMRKKKKKKEKLNNTIIINKNKSLTIRKHNQLVLRVFVLVFMVKVEVMYNLIIHKTQL	68	9231.96	10.7399	root
PEP_678	chrA06_1_ORF65517	PEP_678	chrA06	3828657	3828750	+	-	intergenic	NFCMPLVYFEFVFIICFVLFSIRLIGFDLFL	31	7822.51	4.3702	leaf
PEP_679	chrA06_4_ORF212476	PEP_679	chrA06	12078201	12078258	-	-	intergenic	IVFSSILTFNIIFVKSGAL	19	3533.17	8.75005	root
PEP_680	chrA06_4_ORF207195	PEP_680	chrA06	12370215	12370341	-	-	intergenic	INKNSKVKDCNEKREILQGPLKNYLNNFISILVVTLQSFQSN	42	4806.55	9.43264
PEP_681	chrA06_1_ORF238460	PEP_681	chrA06	13660314	13660374	+	-	intergenic	ARGEQASGSFLPNYFTSFPL	20	1677.98	6.0461	root
PEP_682	chrA06_1_ORF274281	PEP_682	chrA06	15693189	15693339	+	-	intergenic	KKKLISINQIKRKTHLIITQNKRRKKSASLGPTESKTALHKWLWLPWMRG	50	8197.95	12
PEP_683	chrA06_2_ORF328448	PEP_683	chrA06	18878371	18878554	+	-	intergenic	ITNKKKQKLVPKAMFVFRKVVSGKLLFKFFCVCLSLGKLVNGKHFPVNRKHFPVNFSQRKI	61	3767.61	11.3378
PEP_684	chrA06_6_ORF92883	PEP_684	chrA06	18972353	18972545	-	-	intergenic	PTRRGLRISVALFNETDPEKEIGPVDCLVDEQRPRLYRNVKNYALIDYKWHQKGKVATETLKIS	64	2069.48	9.28005	leaf stem
PEP_685	chrA06_4_ORF80730	PEP_685	chrA06	19647879	19648062	-	-	intergenic	NLKTREMVYIVCGFGIFKNLPYRVNREPPPMSYHSRHNSLVRHTWVKSNRVPYRLELQTTQ	61	4851.54	10.3636	root
PEP_686	chrA07_3_ORF23644	PEP_686	chrA07	1447451	1447508	+	-	intergenic	ARLLLELGITSKVLLPVTS	19	2189.38	8.79279
PEP_687	chrA07_3_ORF28927	PEP_687	chrA07	1776611	1776746	+	-	intergenic	FFLFQITPPKIAQKNPTTKPIATAAPTFKPLDQWMMYIQRYQCHG	45	5950.11	9.74757	root
PEP_688	chrA07_6_ORF99972	PEP_688	chrA07	8151926	8152016	-	-	intergenic	SATIIKRSCFTSSYTTTPVLILNLAINYLQ	30	7120.68	9.18554
PEP_689	chrA07_1_ORF190462	PEP_689	chrA07	10984953	10985163	+	-	intergenic	IIGVKTKQKSSGIKSNLLVCRNWTAGRINGDAKYAAEGGKDIVGVTKGCITVDTGAGGLQSFFKAYHGRK	70	7470.48	9.94929	leaf
PEP_690	chrA08_2_ORF66597	PEP_690	chrA08	3760327	3760387	+	-	intergenic	VRKCKLTRVNLANLHSGKPS	20	7359.44	11.1055	root
PEP_691	chrA08_6_ORF125345	PEP_691	chrA08	9566558	9566759	-	-	intergenic	SFKWRPEGNVHLSKNLVLEARNTVGLSSLLLCKVPHQIYYKYHLRKSVCEPTNLKYDSNFRLELSYK	67	2023.46	9.59555	root
PEP_692	chrA09_3_ORF3737	PEP_692	chrA09	245240	245384	+	-	intergenic	SGWIWGRLFGRFFVRKKKKSDGRGRKKGKIKNPKGGGLRRLPLVRDGF	48	5269.17	12
PEP_693	chrA09_5_ORF176919	PEP_693	chrA09	1426186	1426327	-	-	intergenic	LYRMCKKKKKFGVSLITYLLFYFLYPLLPYHLMPCLFHGHLILNLIF	47	3332.86	9.69928	root
PEP_694	chrA09_6_ORF132607	PEP_694	chrA09	4093373	4093457	-	-	intergenic	IKSNQIVVQITLSSRLIKHLKKTPNLSL	28	7342.38	11.3338
PEP_695	chrA09_1_ORF76756	PEP_695	chrA09	4660707	4660839	+	-	intergenic	YYNTKDNFWNNSLWLRSKGNVKSPDEPKKIRYIILFLYIKFNII	44	2221.63	9.82235	leaf
PEP_696	chrA09_5_ORF45465	PEP_696	chrA09	9253120	9253333	-	-	intergenic	IGVNIVPTAVTKVISIFGIKKYFLAVIIPKNTTNSAKKLLMPDNAREANDKILDIMNIFGIKVAIPPISSR	71	7926.1	10.0926	root
PEP_697	chrA10_5_ORF332356	PEP_697	chrA10	216127	216346	-	-	intergenic	FISGREELMSAQTETKISIGFQASVKDYKLTYYTLEYETKNNNILVAFQGTPQPGVPPEEAGPAVAVDSSTRT	73	5542.55	4.68901	root
PEP_698	chrA10_6_ORF314602	PEP_698	chrA10	1351454	1351568	-	-	intergenic	QSNLGGRRRKKSKDASVEGSTSRSRSKAPAPEGAGIHK	38	5751.12	11.4803	root
PEP_699	chrA10_5_ORF229153	PEP_699	chrA10	6483265	6483460	-	-	intergenic	NDRGTDVSIENLHQGFTHIFEVTFETLDGRSAYVAHPAHVDFGTAFLTILEKIVVVDFVPTLVKL	65	3172.81	5.01027	leaf
PEP_700	chrA10_5_ORF161355	PEP_700	chrA10	10545307	10545430	-	-	intergenic	IVFLAPPLACVVLIRYVGKKAKTSKAPFPLNILAASARQYK	41	5454.28	10.3953	root
PEP_701	chrA10_2_ORF212607	PEP_701	chrA10	12844087	12844351	+	-	intergenic	ICAFSWLISSPCAVSLEIIKQFKKGGKVLFSLDNRQIKQAVVQAGSKIAGPKQGADCGELLYFILSCCLINLLDIYNKIISHSHRKLS	88	7736.23	9.27566	root
PEP_702	chrA11_5_ORF227289	PEP_702	chrA11	4210831	4210990	-	-	intergenic	FRCTLRQRVSSKVSLTAGAAISSGLVFAASSTTSMVLMTRAVIVKGQRRLLLC	53	7986.79	12
PEP_703	chrA11_2_ORF114204	PEP_703	chrA11	6564289	6564367	+	-	intergenic	LLFVVVILGLKNGIGIITNKHGKNIN	26	3992.38	10.3021
PEP_704	chrA11_5_ORF124201	PEP_704	chrA11	10081456	10081543	-	-	intergenic	KTPQKHPLGLIQGKGPPPLGSSKERIWFS	29	4457.42	10.4616	root
PEP_705	chrA11_1_ORF297389	PEP_705	chrA11	17315280	17315463	+	-	intergenic	TSTPLQIASPLPDLLHSAPQRSRHSVAPPKNQTRGIGWRLKSRMLRSLLELVRWSRHLVIY	61	9681.4	12
PEP_706	chrA12_6_ORF213084	PEP_706	chrA12	298625	298772	-	-	intergenic	KQLREKKGQVLGLTSQAISPGSFSLGPLCWPLVFLICIMSSTPLFFFFK	49	5643.72	9.69948	root
PEP_707	chrA12_1_ORF75405	PEP_707	chrA12	4498698	4498836	+	-	intergenic	KKSTKIDLEKKITKKTPKKKENKTCWKHYNNSQCFVMKATMLPHMI	46	2788.38	10.0219	root
PEP_708	chrA12_1_ORF110687	PEP_708	chrA12	6482070	6482160	+	-	intergenic	HQLLPYVALLLSPFQLGSHHSLIPSAFVPT	30	3184.69	7.02134	root
PEP_709	chrA12_2_ORF182379	PEP_709	chrA12	10563805	10564072	+	-	intergenic	LSSYESSTCYVTCYRWPISKKKKNIKLFLKYILTIFLLLALYCFFKKDVNTLIAYSKLFLIMPLTFAKFFNFQSNLQDLYHMQYIQLAI	89	7023.14	9.54469	root
PEP_710	chrA13_5_ORF217509	PEP_710	chrA13	1675507	1675630	-	-	intergenic	YQAFFSSLVCLLLIQASGGSLTFSLTGCIKKKDPIYVNTLI	41	5462.54	8.78757	stem
PEP_711	chrA13_2_ORF68724	PEP_711	chrA13	3971224	3971383	+	-	intergenic	LNGAIKKKSIQQKEKKIIRKIKAKLKKKTYLKSRLKNEIENKSKFYKKNKSKT	53	5508.62	10.6423
PEP_712	chrA13_4_ORF158827	PEP_712	chrA13	4936950	4937199	-	-	intergenic	TGLVGPAHAFGLGRPRFLFIYLLLLLFFFCYNFYILCFKKRAHFLLSFYTVFVAWYCSYGTVHPAHKKKKKIKNICFFYNFFA	83	3283.82	9.87728	root
PEP_713	chrA13_6_ORF159457	PEP_713	chrA13	4940297	4940489	-	-	intergenic	TNIKIIFVIGITWKFQKFCMKTFIVQKTQTYFHISSPQTKSKLNTWGDMIKLGGNQIHMVGLSP	64	10703.7	10.1111	root
PEP_714	chrA13_6_ORF155265	PEP_714	chrA13	5186879	5187011	-	-	intergenic	YPSIEFKGGICCGKLNQPPTTTCSHQLSTTHHLQPPTINHPNTI	44	4454.25	7.97895	root
PEP_715	chrA13_3_ORF210783	PEP_715	chrA13	12162509	12162782	+	-	intergenic	SQPPLWKCFFIYILLFLKVLFYIKINFKIIFLFFILTHQKYLKTLKIIYFKKYYDIVAKTNRLLVYGNKLITITTIILMGGSSDIVFVFLK	91	6348.66	9.96251	root
PEP_716	chrA14_2_ORF64097	PEP_716	chrA14	3837058	3837163	+	-	intergenic	TITENKNAKAAKKIYQITDTEQISQKLNKYLLEVI	35	9925.84	9.15723	leaf stem
PEP_717	chrA14_5_ORF232091	PEP_717	chrA14	5166100	5166331	-	-	intergenic	TYIIFLILAIGFSNGKVCKRQRKVCNGLSVANCKNNYLNINIKPKLYRLLITFDMIKSQPFNFTAIFYTCNTLPPHP	77	7374.71	9.83828	leaf
PEP_718	chrA14_4_ORF126748	PEP_718	chrA14	11287386	11287446	-	-	intergenic	RKCDKYRKVYQLLYHKNYEP	20	4813.41	9.58137	root
PEP_719	chrA14_5_ORF108227	PEP_719	chrA14	12330832	12330934	-	-	intergenic	DKVKFLVTSALNDVIYLNEMEYLRNGVQIGGSDQ	34	10941.4	4.43756	leaf
PEP_720	chrA15_6_ORF136455	PEP_720	chrA15	5160203	5160404	-	-	intergenic	KNRPVRFSFSFISLKKKKQTELKPEKIRKKTSQTKKPNKKNKAKLEKLSQTRKTKLNQFKPVIILKN	67	4051.64	11.3883
PEP_721	chrA15_4_ORF106038	PEP_721	chrA15	6896436	6896607	-	-	intergenic	VPQSTLKILEKSGNLSTSAYPIFYLIYVNALAVAALHAKKKKSFKHSVIGAIIVLKL	57	8856.48	10.0796	root
PEP_722	chrA15_6_ORF71958	PEP_722	chrA15	8843027	8843321	-	-	intergenic	PKIVAKETNMAINKSIQMVDQYLKKKKKKKKHIQRQSISRRTKHLDIFNKILFQTVRLTEKQNKSQLIVMSKAAWMIEIQDEHKICPTRSLKKAPPEK	98	2645.05	10.3907	root
PEP_723	chrA15_2_ORF157481	PEP_723	chrA15	9171751	9171991	+	-	intergenic	MYYYYYYYFWFGITTFNTRFIHPFNFISDKLFFKLQNYPLILHHTCLIFVESFNQKYFSYTNLLLFSIKFYVVFLGSLVP	80	3830.28	9.04145	stem
PEP_724	chrA15_4_ORF55154	PEP_724	chrA15	9856992	9857127	-	-	intergenic	SNLLGNKPSKAKQINLKPKQDFLYLCICKVKFIFTIIVSTYNFYN	45	7995.55	9.69928	root
PEP_725	chrA16_1_ORF58591	PEP_725	chrA16	3516258	3516492	+	-	intergenic	SKKSYKQTYHPKRTQMKPNSSTTKKPNTALIRPQLSKTMSQMSFEFSRLRKWGKKRLKGRNGSGLTEIQTCGEYSEFL	78	6197.4	10.5688	root
PEP_726	chrA16_5_ORF171148	PEP_726	chrA16	3976351	3976474	-	-	intergenic	SLKKPLPLSGSRKLYKSLALDSKTLGLTTITGATALSLATM	41	11609.8	10.2949
PEP_727	chrA16_5_ORF134203	PEP_727	chrA16	6053254	6053377	-	-	intergenic	PQVLYLKTLYSTLVSLKFRVVVKTPIFTLVGVLNQLLTHIL	41	9998.57	10.1762	root
PEP_728	chrA16_1_ORF172488	PEP_728	chrA16	10105989	10106133	+	-	intergenic	RLPPSPQQSSLRVVLAHQMRKPLLEENTLGFMPPPRLSLAKKKKNHAH	48	5257.22	11.5923	root
PEP_729	chrA16_1_ORF211015	PEP_729	chrA16	12316491	12316617	+	-	intergenic	QEVDETHLKSTSLPLHSNKKRKGKVSSYSHACIISSAQWKSL	42	9073.39	9.65648	root
PEP_730	chrA16_3_ORF224866	PEP_730	chrA16	13146254	13146329	+	-	intergenic	YQHTSIYMFFLNSSVKGINVRKIHH	25	4248.04	9.99726
PEP_731	chrA17_4_ORF245700	PEP_731	chrA17	2094432	2094618	-	-	intergenic	SFKLSLSYFVGNLMAAEEINKPPSLPPYPEVLNLNNYFPFLCKKKERKEKEKLLSFIVVADL	62	4669.68	8.78641	leaf stem
PEP_732	chrA17_3_ORF65839	PEP_732	chrA17	3868400	3868697	+	-	intergenic	QLLKKMQDLNNILKADSIIMKRPYVDILNQDFQLGTKTQSKLQSKAHKVHKSKYKQTLIHYFLKTTGASSISQLWNTSSTASFRTKVLVGASSKEWTVN	99	5478.45	10.1522	root
PEP_733	chrA17_5_ORF203023	PEP_733	chrA17	4657432	4657699	-	-	intergenic	DNCIQCINNTRKIKNKYANKQKGILTINTQKKKHKQIRQKQSLVYKVPSGVAILSHPKKNYSITGSTGEIFYFFFVLWSRHLVFWSLGT	89	4710.29	10.2688	root
PEP_734	chrA17_6_ORF116438	PEP_734	chrA17	9537479	9537734	-	-	intergenic	VGCTRGVNTFPLRNQSLALESLKDQLGFLVTITLGGDSKEPIKHNKSPSDVTRVTCNRMATPLRTLGISLVIVFLCYVLFFFFLQ	85	3020.47	9.35406
PEP_735	chrA17_6_ORF65150	PEP_735	chrA17	12489917	12490031	-	-	intergenic	KKRMRQAGGARGPGSRGRSGNGQKGGVQHEDFPGGHPS	38	11284.9	11.8394	root
PEP_736	chrA17_1_ORF271398	PEP_736	chrA17	15955410	15955533	+	-	intergenic	DGEETTTNSPAAAGLLVSQSSQNTGFKEYPHMEINIGGDKD	41	10374	4.19281	leaf
PEP_737	chrA18_6_ORF87042	PEP_737	chrA18	8430095	8430161	-	-	intergenic	KHPQKLHVIVLFDFLKFFLFRL	22	9448.02	10.2898	root
PEP_738	chrA18_3_ORF163430	PEP_738	chrA18	9392213	9392390	+	-	intergenic	CPRTARLYHIILHLTVIVVQHTFSLYLLRSPLCYFYINDDLVRTFNGNKKKNLYPHSLR	59	3900.23	9.83048
PEP_739	chrA18_2_ORF195543	PEP_739	chrA18	11203891	11203936	+	-	intergenic	HQVIAPLAPRLQQIS	15	4310.53	9.75653	root
PEP_740	chrA19_1_ORF49447	PEP_740	chrA19	2889132	2889291	+	-	intergenic	SETSSSSLLLHDPTWEGESQTNSVVVPNVMAQSLLVKSLGLSKTRKYIHNHLL	53	2786.4	6.787	root
PEP_741	chrA19_4_ORF205665	PEP_741	chrA19	4310448	4310571	-	-	intergenic	AKLMKLDSFLSIKVICYVDKFFFFFVIASKFLWTDSFLFST	41	7076.26	8.99555	leaf
PEP_742	chrA19_2_ORF97350	PEP_742	chrA19	5685214	5685505	+	-	intergenic	SLLKWRSSVGWLLLTDSTPEVCWLEEVFWIAHTPSALFVKLRKSRLITYFYIAIIIGSSGPKSPSGGDYHGVALRICHVYSLSGLSWFRVNFRKKHG	97	1670.95	9.86
PEP_743	chrA19_6_ORF153830	PEP_743	chrA19	7337825	7337993	-	-	intergenic	TRGLITDSKLHGSKRKMSTSYPKTASFEGALFIFFARVVAGVKGGSRFKMLGILWL	56	5833.54	11.1338
PEP_744	chrG01_4_ORF795443	PEP_744	chrG01	3171570	3171756	-	-	intergenic	FDSHLATNLCSRKAQGPCSDQELLSQGSERASLQFANVFIPPLCFIVLSFFSSTTEEHQYLL	62	11039.8	4.96911	root
PEP_745	chrG01_2_ORF66054	PEP_745	chrG01	3952624	3952738	+	-	intergenic	TLISRTGYWHQLLRKLKRKQPHKRKKKCKLYENPMLEN	38	6164.25	10.5709	root
PEP_746	chrG01_4_ORF700560	PEP_746	chrG01	8627901	8628066	-	-	intergenic	ECGHLALGCQTSTLGRPHPRLQPPNARSVRPWVLGLPACVWGRPSAHMVLGLMPL	55	6923.73	10.3896	root
PEP_747	chrG01_2_ORF211112	PEP_747	chrG01	12307969	12308188	+	-	intergenic	KRAGPGPNAWVGPTKPIYMGWAFAQKGWLLCISIVTSPSLFVEREIIHVLHEGAADNKGRQRQGNGMAYLRWR	73	4764.67	10.2813	leaf stem
PEP_748	chrG01_6_ORF451488	PEP_748	chrG01	23019662	23019701	-	-	intergenic	DHQKLGVLIGGWE	13	5936	5.32061	root
PEP_749	chrG01_3_ORF468928	PEP_749	chrG01	27341981	27342122	+	-	intergenic	ICLFSLYLGYLRKRLVYLKIISYALCYVVGLYFSLWKKQCLGAVSTF	47	8190.41	9.55745	root
PEP_750	chrG01_4_ORF310698	PEP_750	chrG01	31129089	31129287	-	-	intergenic	GIFYHIYSYDSVDSKRDKVGVDSRMRRKLPRTEKKKLTTTPMLTLPSGIEGLMVYSNASRKELGCV	66	1451.63	9.7762	root
PEP_751	chrG01_1_ORF564954	PEP_751	chrG01	32704674	32704806	+	-	intergenic	ETCNKNKNQGRDLGSLTAEYCLNIVYNLPTTHTRKKRLKKKKKV	44	5517.7	10.0975	stem
PEP_752	chrG01_3_ORF694686	PEP_752	chrG01	40285832	40285865	+	-	intergenic	KTTRVNLLNLG	11	7524.68	11.0008	root
PEP_753	chrG01_1_ORF708044	PEP_753	chrG01	40984623	40984806	+	-	intergenic	KSWLMGVYIYMCVTVWEGCECYTVALDTVIMDYYGKINSFSPEWRCLGDCKIVRGISKVFF	61	5133.95	6.26322	root
PEP_754	chrG01_6_ORF132024	PEP_754	chrG01	41480519	41480657	-	-	intergenic	SNSGKNKQIDCIKNKIKESKKVTTKHKKKYRVSIITLKIAQKISIR	46	1228.44	10.5565	root
PEP_755	chrG01_3_ORF827949	PEP_755	chrG01	48064151	48064322	+	-	intergenic	IMSHLLDTTKAPKMTFWKKKEKKKRKNTKKKKGRKNTIKRETKLQTLGFGIKNRISK	57	7119.35	11.3624	root
PEP_756	chrG01_5_ORF8721	PEP_756	chrG01	48708094	48708283	-	-	intergenic	SLLSFRSKGLFGNKRAATVILEGLAHWSTTRLVFVKVLGSILKSTSMSPLRLLTRLLGLQDVQ	63	5326.36	11.8443	root
PEP_757	chrG02_3_ORF114942	PEP_757	chrG02	6621443	6621608	+	-	intergenic	TKQYLVHKVPSGVVILSHVCGGAVIVHPQGKIGIIYSWQNKEKQGILVSTSKNMD	55	6800.19	9.58176	root
PEP_758	chrG02_2_ORF210860	PEP_758	chrG02	12111214	12111391	+	-	intergenic	SVSINEFLKPAEGERYSGSGGRGRGRGRGARGFGNRDGISNVPAPSIEDPGQFPTLGGK	59	6926.18	10.2276	leaf
PEP_759	chrG02_2_ORF224610	PEP_759	chrG02	12924949	12925072	+	-	intergenic	LSWCGTRQYPLVHLVRFGVLILQLGTLPLAAPPPHFLLLHL	41	5986.96	9.50511
PEP_760	chrG02_4_ORF140795	PEP_760	chrG02	14275413	14275554	-	-	intergenic	FPQEETPLLKRKSLYKKKRNKKSNIFLAACKRRVLFISFFSHPVTYI	47	4601.55	10.5711	root
PEP_761	chrG02_3_ORF316543	PEP_761	chrG02	18380336	18380477	+	-	intergenic	IYKRKRKRKNVVDDQHKIFSIQKRKRQGVFNLFKMRSSLSNPSTIHL	47	5672.74	11.7494	root
PEP_762	chrG02_2_ORF319079	PEP_762	chrG02	18510274	18510403	+	-	intergenic	RPSKSQGIIQLKPLHVIILFQSFESAGQCSHLHLFKKTHAVLV	43	5727.7	10.0336
PEP_763	chrG02_6_ORF65750	PEP_763	chrG02	18707243	18707366	-	-	intergenic	NKKKVSQTKKFAIKRIKTKLERLKNHIMMKLKIICNMINYL	41	4837.69	10.6809
PEP_764	chrG03_4_ORF371582	PEP_764	chrG03	1060566	1060728	-	-	intergenic	STGEEPGRFRHMKGLLGVGIVVYFLDLGDGKNSSFLFLSFLIRFTASMYAFCVF	54	4989.22	7.90945
PEP_765	chrG03_2_ORF200937	PEP_765	chrG03	12016876	12017038	+	-	intergenic	FHMQTIDPSGRKKKKPPNYYLGLGSSSIESIGQVEVMISNLYWQNQFKWADKTV	54	6247.08	9.4583	root
PEP_766	chrG03_1_ORF226597	PEP_766	chrG03	13415118	13415205	+	-	intergenic	KHLTNILMTSKKILNSKYVLIGPKTKIQV	29	3310.05	10.3983	root
PEP_767	chrG03_5_ORF119593	PEP_767	chrG03	15871114	15871162	-	-	intergenic	GSHHTVKILILYFCPP	16	1825.18	8.21496
PEP_768	chrG03_2_ORF362607	PEP_768	chrG03	21543127	21543310	+	-	intergenic	IHISAQYLLNKILLNLYFVLKISTYSYGALLGRKTNFFVLMFKANFLRLGLIFLYIYIHIT	61	7218.67	9.99719
PEP_769	chrG03_2_ORF368728	PEP_769	chrG03	21920599	21920641	+	-	intergenic	LLKNVLSILPQEQI	14	1607.93	6.00142	root
PEP_770	chrG04_3_ORF125704	PEP_770	chrG04	7466123	7466318	+	-	intergenic	GAVIVFKEAFMWRGFALIKWGLLGKKNKIKLSMCFFVFSLCTCYKYNPNINTCKLKRSQSKQTQE	65	7587.05	9.91583	root
PEP_771	chrG04_6_ORF156748	PEP_771	chrG04	11673680	11673869	-	-	intergenic	IGSLKWEIIVGPRFPTISANPRTTTIQASAYGIFLGPKFLLKNYDYTKLMLKKILCRGTQKES	63	7118.37	10.0107	root
PEP_772	chrG04_1_ORF227436	PEP_772	chrG04	13338366	13338603	+	-	intergenic	FISKALGPVLGRRCRIKGSGAVLVPGAIGKDNRGIGGTNYKTERERGMGRPREGRGIIMGNGNYNVGIIKPVREMGNGE	79	8381.63	10.9186	root
PEP_773	chrG04_6_ORF105366	PEP_773	chrG04	14648837	14648921	-	-	intergenic	KKHTKKTLKPKHISNQTAAPHPGWIFLP	28	3204.77	10.6993	root
PEP_774	chrG04_3_ORF286562	PEP_774	chrG04	16796627	16796759	+	-	intergenic	VMAFLTGLLFSLVSWIFCAFCKLEHVVALACTQKKKKHKHRVTV	44	5033.14	9.82132	root
PEP_775	chrG05_5_ORF275762	PEP_775	chrG05	5383306	5383336	-	-	intergenic	NKKGSKTKQK	10	1146.34	10.6025	root
PEP_776	chrG05_2_ORF200892	PEP_776	chrG05	11640127	11640277	+	-	intergenic	IRTLIMSPRQQDNSVDPDHPQLPTIKIHYSSSPHHSYSPVVINLYCFCLL	50	5762.56	7.07432	root
PEP_777	chrG05_6_ORF149037	PEP_777	chrG05	12584036	12584099	-	-	intergenic	HCPYSRINWKKKRKKKRGTIV	21	2627.17	11.2067	root
PEP_778	chrG05_1_ORF323112	PEP_778	chrG05	18808167	18808203	+	-	intergenic	FTVGYFVSGLQG	12	1274.42	5.52432
PEP_779	chrG06_4_ORF190488	PEP_779	chrG06	13952547	13952667	-	-	intergenic	KRDEDAGVDPLLQKLERGESEPRTSQDLFKHKGGSNCCEH	40	4510.89	5.52381	leaf
PEP_780	chrG06_2_ORF291439	PEP_780	chrG06	16737169	16737319	+	-	intergenic	IVKDIVDMEGREEDVRVGANRYIGRQPLGTAAQNQDVDRGLYRATSSTTS	50	5509.99	5.09058	leaf stem
PEP_781	chrG06_4_ORF58640	PEP_781	chrG06	21624435	21624603	-	-	intergenic	NTNHSSPSTAIDFTTPSHDHTVYEQDFQTQSPAPLNPHVSVKLSLNLTGVRLYLMN	56	6222.78	5.99494	root
PEP_782	chrG06_2_ORF402828	PEP_782	chrG06	23237029	23237257	+	-	intergenic	SYFLVVCFATFDIRIVHFMKQRLSLILRVHFTLHYLIRTSTKRNYIQVVIPLIVIVVTHFWIPMKNKINSQKRLEK	76	9216.08	10.7669
PEP_783	chrG06_3_ORF404597	PEP_783	chrG06	23465957	23466092	+	-	intergenic	PNKPQKYREIKIHKLPHPVSTLFPHPRIQPPYLLPSQKKTLVSIT	45	5267.22	10.4632	root
PEP_784	chrG06_3_ORF422846	PEP_784	chrG06	24575039	24575309	+	-	intergenic	PLAKRFCPLLFFLNSFGYLFYFIYLGTRKWVTTGITLHPFHPKLPTPISTSQPQPKNLNPKTTKQITKPKASPKRTTKEPKNNCLNCCYP	90	10370.2	10.0909	root
PEP_785	chrG07_5_ORF131505	PEP_785	chrG07	6541690	6541975	-	-	intergenic	LLVMCMVQDKEGIPPDQQRLIFAGKQLEDGRTLADYNIQKESTLHLVLRLRGGTMIKVKTLTGKEIEIDIEPTDTIDRIKERVEEKEGIPPVQQR	95	10868.5	5.434	leaf
PEP_786	chrG07_6_ORF117932	PEP_786	chrG07	7306400	7306511	-	-	intergenic	TSIHLVYVTIPGKGINHVLTSIHLVYFRIPGKGITVY	37	4107.84	9.82203	root
PEP_787	chrG07_2_ORF213514	PEP_787	chrG07	12386047	12386176	+	-	intergenic	LIDSPLKILVPCLTSLGLNFFPPGKVFYYLSVNTYLISSLAPT	43	4716.58	8.13618
PEP_788	chrG08_3_ORF29726	PEP_788	chrG08	1918817	1919045	+	-	intergenic	NKTPLCFAITISQERKKFDSGARRCVFLGSLFGVKGYKLDLETNEILLSRDVTFPEQIVPFKSPVLLLLLNHLCSF	76	8617.07	8.96493	stem
PEP_789	chrG08_6_ORF293154	PEP_789	chrG08	2133068	2133197	-	-	intergenic	ITNLLRTTQIHCRTTNSAINANSLQTTQFQQRIIYLLQKTQLW	43	5074.77	10.9164	root
PEP_790	chrG10_6_ORF315447	PEP_790	chrG10	1810058	1810145	-	-	intergenic	NTYECSKTTILNKHAVSEGTKAVTKFTSS	29	3146.48	9.04712	root
PEP_791	chrG10_3_ORF55043	PEP_791	chrG10	3346985	3347117	+	-	intergenic	IKQKKLKGKKTKKKAKKTHKGIKTKTNTEKKMKKKNNIYYNIII	44	5244.43	10.6285
PEP_792	chrG10_1_ORF210153	PEP_792	chrG10	12637443	12637575	+	-	intergenic	KKIKKRERVRPFRTHLPTKTKTIDSTLHTKTKQKLVKRADTMIE	44	5288.27	11.1659
PEP_793	chrG10_6_ORF133197	PEP_793	chrG10	12758279	12758501	-	-	intergenic	DGEKQYLKSTEDSVDTPGSPFEDSTVTLLPNKIDHNAQRHSSHTGSMALLLVLQPTQALGSEFIGLSISSQDLT	74	7955.65	4.58773
PEP_794	chrG10_5_ORF52193	PEP_794	chrG10	17502277	17502439	-	-	intergenic	ALINAPAKSQHSDTQAATNTERMQFRIPSCRRMKAVLNAEQLHKRNEKKKKIYL	54	6265.22	10.4484	root
PEP_795	chrG10_4_ORF17	PEP_795	chrG10	20655888	20656119	-	-	intergenic	SSMHAGFSTLGTRAILVALTQQGILLHLKQCLIAAMNSTPIIFQHRLKNRAVKPSGPGALLSGIENRAILISSSAIG	77	8062.45	11.5689
PEP_796	chrG11_4_ORF41549	PEP_796	chrG11	4147827	4147989	-	-	intergenic	PTSQGLAFALDPRTSSPLLLALSFGCSLRFVLSIQAILLLRALLGLGLVWIIGF	54	5740.89	10.3015
PEP_797	chrG11_4_ORF26208	PEP_797	chrG11	5022516	5022609	-	-	intergenic	NTVGLKEKKIYIRTFESPLTYKIILLFIMWN	31	3773.53	9.69941	root
PEP_798	chrG12_1_ORF21398	PEP_798	chrG12	1270302	1270404	+	-	intergenic	FLKGRGNFDNLRKNTKPNPKPIFFQDKPPPSLLV	34	3924.55	10.565	root
PEP_799	chrG12_3_ORF68140	PEP_799	chrG12	3984269	3984368	+	-	intergenic	SYECVNNVSGSISPPILSRLEELDPVENRSRRL	33	3730.12	5.00151	leaf stem
PEP_800	chrG12_1_ORF96516	PEP_800	chrG12	5636319	5636466	+	-	intergenic	ELSLNIYLYNQGSWIMTDKGLFILGCVVIINHVDVLVLDFFPPMKIIVT	49	5596.66	4.659	root
PEP_801	chrG12_2_ORF119283	PEP_801	chrG12	6925642	6925894	+	-	intergenic	HFSQFSTRFFSSHLLKTFSKLVKQSSNESPKTEKSSIKISRKRSTISLNMLSMHLWNVAGALHNPKGILRYAKVPNGHVKVVFS	84	9528.98	11.2427	stem
PEP_802	chrG12_4_ORF86483	PEP_802	chrG12	7890837	7891068	-	-	intergenic	STPNNPILSCFTFYACAFIHCHVLYLSSLTIQIWFDFRNFLFDFLKNRLACENPKVFFLLGRNLFIFILFFMSPHIV	77	9174.8	8.47548	stem
PEP_803	chrG12_6_ORF76429	PEP_803	chrG12	8456096	8456255	-	-	intergenic	KASLGGLYPLIRALHRLLSLHSREILLAPKRLLSKFYVFLNLNPDIQRLLDFN	53	6158.29	10.5202
PEP_804	chrG12_1_ORF150784	PEP_804	chrG12	8801169	8801259	+	-	intergenic	YKNTKKKFNLKQIKNSIFFKNAFKTQKQTG	30	3622.22	10.6023	root
PEP_805	chrG12_3_ORF153026	PEP_805	chrG12	8883530	8883788	+	-	intergenic	GLKGPRRVKRVLKGARRRKQVLKSNRRGKRVLKGAPRRKRMLKGTRRGLKGALRIKRVLKGTRKEKRVLKGVRKEKRVLRGARGGR	86	9968.15	12
PEP_806	chrG13_4_ORF230464	PEP_806	chrG13	648549	648654	-	-	intergenic	KKETRMKKTTNIGRVLKVSGKDTPLSFYFKNYINF	35	4153.85	10.293	root
PEP_807	chrG13_3_ORF37672	PEP_807	chrG13	2240780	2240948	+	-	intergenic	ELRGETTQKQNPNSISSPSRRLGPPRLPLNFFSPEAKPAAPLPCLEFFFDPPHRPL	56	6297.12	9.31318	root
PEP_808	chrG13_3_ORF69723	PEP_808	chrG13	4124786	4125026	+	-	intergenic	TVEGSFYQTRRKNKRSLLSFKFQSRLVKSIEAMPLSHLHVTVRAKTTESKHSLDQPLGPKFHKSRPFYSFHISCNYRFKT	80	9443.8	10.6332
PEP_809	chrG13_1_ORF119714	PEP_809	chrG13	7005516	7005630	+	-	intergenic	ALRVFGDAFRVNQCSNHVYGLDELGVSALPGPIYGGIY	38	4069.56	5.38228	leaf
PEP_810	chrG13_3_ORF224306	PEP_810	chrG13	13159529	13159607	+	-	intergenic	IPSLKKKTQIGIDLKPLFGIAVQPYF	26	2915.51	9.82564	root
PEP_811	chrG13_2_ORF227334	PEP_811	chrG13	13274917	13275049	+	-	intergenic	SMKIRSMPTLSLTKSKQGKIKRTKMLTIYSGGSRKIFHSRDLNI	44	5039	11.6245
PEP_812	chrG13_1_ORF231377	PEP_812	chrG13	13501161	13501263	+	-	intergenic	GSRESFRFRRRSTSDAYEKTTEVGPRIPTSPYGE	34	3921.21	9.68433	leaf stem
PEP_813	chrG14_3_ORF100661	PEP_813	chrG14	5954369	5954438	+	-	intergenic	FFSTNNSSTFLSAIQILTKMPMK	23	2607.05	10.0027	leaf
PEP_814	chrG14_3_ORF122063	PEP_814	chrG14	7190969	7191035	+	-	intergenic	FFCVLFTVVGFGKKRGPNSSEK	22	2447.85	9.78703
PEP_815	chrG14_3_ORF238589	PEP_815	chrG14	14040692	14040953	+	-	intergenic	KKKKTQTKKQTKKKSSISLCAQGYIICKKQKKQKRGKKKAATVKNLPVKKICYSKKHLKKKNKSKKKNAAEKKTKKKKAKKQKTKKN	87	10098.4	10.7776	root
PEP_816	chrG14_4_ORF50540	PEP_816	chrG14	14630961	14631120	-	-	intergenic	IVVGHYSLSFWASSILYPPPPPQQIVFGTTSQSHANFQGAHAGIQNDVVVQPC	53	5692.33	6.25061
PEP_817	chrG14_2_ORF266230	PEP_817	chrG14	15692758	15692803	+	-	intergenic	AQAYHIRQLVKSTLT	15	1728.99	9.995
PEP_818	chrG15_6_ORF151699	PEP_818	chrG15	4553327	4553615	-	-	intergenic	KKNRTKTGSNRPILVRFYSIFRIKTDLNWFGSVFLGFFGLGSVRFFQFQTYKTKTKSIGFFKILIGLISLFSQFRFFYLFFRFNKFFNFLLTPSSS	96	11494.4	11.675	root
PEP_819	chrG15_2_ORF98401	PEP_819	chrG15	5853352	5853601	+	-	intergenic	KYDSIQKHFGYQSTVLPREMVKNYNLIFFDQMKFINTNNNFFITRLRVANSLSLPSHVSLQCFLSFLKPRDYNVSKIKFSIKM	83	9902.46	10.0076	root
PEP_820	chrG15_3_ORF141301	PEP_820	chrG15	8261639	8261774	+	-	intergenic	GTIFFLNISFATKIVLATNRRYISKAFVLLFQMTIRSSYNLDQTL	45	5217.09	10.4331	leaf
PEP_821	chrG15_5_ORF51263	PEP_821	chrG15	10369891	10370020	-	-	intergenic	SVFVMSMGLKPKLHAFLKSVLKIMCVYIYLLFEGIRGYAAVIF	43	4898.05	9.65506	root
PEP_822	chrG16_5_ORF222930	PEP_822	chrG16	913693	913951	-	-	intergenic	PDQDLQLAQKLPIFFSRSPAPPDRDWSPLLSSQMEYSSDGPILVDRRRVPPVAAVRVIDPEQLQDSLSLYGWTQAAKAKHCCHRPE	86	9723.91	6.09544	root
PEP_823	chrG16_3_ORF23967	PEP_823	chrG16	1396712	1396859	+	-	intergenic	SNKWSEVSLIIHAKESTGSNRRLKRKDIVHNLFCTANHKNKIFESLGAL	49	5592.36	10.0168	root
PEP_824	chrG16_3_ORF43808	PEP_824	chrG16	2582801	2583086	+	-	intergenic	KLTDFSYKSKLLYHKYIFQMKMKIDCTINKYKIRLVVKGYKQRKSMSYLDTYSLMSIIISIQILIVNGAINKLEIHMNVKTTLLNGDLDGKMYIE	95	11204.3	9.68426	stem
PEP_825	chrG16_1_ORF73363	PEP_825	chrG16	4239690	4239786	+	-	intergenic	EKKYTFKKKTQVNLTELCKPTTCLIRSRLPFR	32	3871.62	10.149	root
PEP_826	chrG16_6_ORF136508	PEP_826	chrG16	5902892	5903105	-	-	intergenic	IVIQCKYLCLGMVYAMISIGVLRFLVWAHHMFTIGLDVDTRAYFTIATMIIDVSTGIKIFSWIATMWGGLI	71	8030.69	8.0291	leaf
PEP_827	chrG16_1_ORF115723	PEP_827	chrG16	6683874	6684147	+	-	intergenic	SYTDTNDNVKSKIQDKEGIPPDQQRLIFAGKQLEDGRTLADYNIQKESTLHLVLRLRGGMQVFVKTLTGKTITLEVESSDTIDNLKTKIQD	91	10264.5	5.74241	root
PEP_828	chrG16_3_ORF156047	PEP_828	chrG16	9023150	9023225	+	-	intergenic	NHNQPISNEGLKKTIKKRSKTNYSS	25	2873.18	10.2953	root
PEP_829	chrG16_1_ORF166425	PEP_829	chrG16	9609396	9609471	+	-	intergenic	LQKKKEKLTFGIQKVFSSSPLLSFK	25	2882.44	10.3015
PEP_830	chrG16_1_ORF199057	PEP_830	chrG16	11543526	11543652	+	-	intergenic	RCKKFTRALLFLLEITFQFLVSFSKLMYNWRGLAVPPRQHKL	42	5098.13	11.0586	root
PEP_831	chrG17_5_ORF199501	PEP_831	chrG17	4916536	4916644	-	-	intergenic	YFKKCERITKMAFSHFKQGRLEPINFDPIQCNDWDL	36	4420.06	8.02027	leaf
PEP_832	chrG17_4_ORF135921	PEP_832	chrG17	8443593	8443725	-	-	intergenic	RQKKQEKKKAKSFTVHSKTPIYKKHLKSYSTFPTHFKVFLNSFS	44	5287.13	10.5171	root
PEP_833	chrG17_6_ORF101438	PEP_833	chrG17	10517096	10517183	-	-	intergenic	TSNIKASWSSAAEKILNWTVGLVGDLKPC	29	3089.52	7.84666	root
PEP_834	chrG17_2_ORF188912	PEP_834	chrG17	11110195	11110312	+	-	intergenic	LFFKIFFILKHIKMIFFYFKKIIFKSAHKYNLKHKKINF	39	5011.2	10.4774
PEP_835	chrG17_4_ORF81790	PEP_835	chrG17	11632254	11632440	-	-	intergenic	AFSETSFLLICSFLQELENKRKERAQLVYERKKQLAKLRLKAEKTAEEKLGPQQEIIAPLKY	62	7295.46	9.41762	leaf stem
PEP_836	chrG17_6_ORF77780	PEP_836	chrG17	11905688	11905826	-	-	intergenic	KHRTHVFFHLVPTREPLFSLPVATKLQPDLLALLQLGPPVCLLELA	46	5170.17	8.22328	root
PEP_837	chrG17_2_ORF222584	PEP_837	chrG17	13077025	13077298	+	-	intergenic	GKRPPEAAVKMWARSNGRIAGYGPFGPPFWPGPLGLPRAASPRARAAWQPPAGALEPLIAIARASSLGCDHTSTNAPDPIRTPQLNVLGRE	91	9558.85	11.1834	root
PEP_838	chrG18_5_ORF202544	PEP_838	chrG18	2499964	2500084	-	-	intergenic	RGKMKKTVLCYGKIMTGNRFIKKVKDFCQNLTDLTKKKKT	40	4693.71	10.31	root
PEP_839	chrG18_3_ORF65046	PEP_839	chrG18	3783617	3783695	+	-	intergenic	GDTQENLKLLGGLLGALIFHTMCMTI	26	2790.32	5.32032	root
PEP_840	chrG18_3_ORF99168	PEP_840	chrG18	5779703	5779826	+	-	intergenic	RQRCCCDRRCLQRLQAGLPLLVTGGCGFWIRWCCLCLFIDN	41	4790.76	8.7886	root
PEP_841	chrG18_3_ORF103216	PEP_841	chrG18	6007913	6008177	+	-	intergenic	RVHSLLLDTTPAVVTKDATVLLAARGNNCLLYLPPVQCNQPRDLVAAREALCLAGKQLWAAVSHVSSILGATPGVIAAIGIRMMPLAQ	88	9225.85	9.10501	root
PEP_842	chrG18_3_ORF136280	PEP_842	chrG18	7898096	7898303	+	-	intergenic	ECDKNNTYKMQHNPTVDSKDMATGALLVFLQNLQLSLSLSLSLYIYIYISDFLYFVFFFFSFFFNWWPP	69	8281.44	4.75085	root
PEP_843	chrG18_3_ORF176921	PEP_843	chrG18	10262636	10262732	+	-	intergenic	SYKTKGKLRKRPKINTRKGSWELMNVAACLHF	32	3762.46	10.716	root
PEP_844	chrG18_6_ORF58847	PEP_844	chrG18	10759979	10760186	-	-	intergenic	KGGRRKMNSVVQNDTVLIFLVFFFFFFYETASFWVKRAVSFKWLNFKSVPQIRSSPLLLAAFFTLVLGL	69	8072.51	11.097
PEP_845	chrG18_5_ORF19238	PEP_845	chrG18	13078057	13078132	-	-	intergenic	NTNPVLKYPVFSEIFKKKTSQKRLN	25	2980.46	10.2952	root
PEP_846	chrG18_4_ORF7327	PEP_846	chrG18	13767348	13767567	-	-	intergenic	ESLWEPIAMVTDKTVGIAIGIPPIKRTSKLSIPSLYLRFCIGYMTTISMIIPIAIEQIQKLPMAVRTFWKCPT	73	8222.92	9.44831	root
PEP_847	chrG19_1_ORF8515	PEP_847	chrG19	513822	514086	+	-	intergenic	LCFNILESSLFAFQFHILLIQILILPNPIHQLKLHLCKFFLVIFCTFLAITKVHLHCLKFRATLHPIQTHPFKLLLTSFLSDLLLNQF	88	10342.5	9.16813
PEP_848	chrG19_3_ORF55203	PEP_848	chrG19	3246932	3247022	+	-	intergenic	ANLFSVGIFPLGAIKVLEVPTKPPAVGLGL	30	3018.63	8.6351	root
PEP_849	chrG19_1_ORF70146	PEP_849	chrG19	4105518	4105644	+	-	intergenic	EGPMTIDQTYPYFTVRWLVVHELAAPIVSFLGSVSTMQFIQR	42	4829.55	5.44895	leaf stem
PEP_850	chrG19_1_ORF87489	PEP_850	chrG19	5155041	5155140	+	-	intergenic	KSLCANKKKVNFSMKVALSGLIGLPIFKVSLEK	33	3592.41	10.1426
PEP_851	chrG19_5_ORF168996	PEP_851	chrG19	6449863	6450127	-	-	intergenic	TDYFRSCIFKSASVVDSAVVIWKIQDSLIFFQGGCHIDVSKGKATITGIPKIQKGFDRRCLYRQLHYMCNPPISPFKQGLVNIFHDRQ	88	10080.6	9.42175	root
PEP_852	chrG19_3_ORF159084	PEP_852	chrG19	9375245	9375317	+	-	intergenic	VMIMVVPPYALGTRPVVIDGDNVK	24	2584.1	5.93021
PEP_853	chrG19_2_ORF246475	PEP_853	chrG19	14443708	14443882	+	-	intergenic	EVGACGLRKFAFLPLYPSSKLLTSPSLFLPTKPFFSKGSAMCPALIPCSILSATRTTS	58	6151.29	9.65203	root
