# Supplementary material for: Identification and intra-genus conservation analysis of non-conventional peptides in hybrid poplar 84K
Source: For Res (Fayettev). 2026 Feb 28;6:e004. doi: 10.48130/forres-0026-0004 (PMC13187908; doi:10.48130/forres-0026-0004)
Supplement: Supplementary file 1 — Supplementary data to this article can be found online. [file forres-6-1-e004-Supplementary.zip › 10.48130_forres-0026-0004-Suppl-TableS3.xlsx]

## Sheet: Table S3
Table S3. Tissue-specific co-expressed peptides identified in genic regions
PEP_ID	Chr	Start	End	Strand	Element	Peptide Length	Gene Name
PEP_2	chrA01	3326340	3326637	-	exon	99	TIM17-3
PEP_77	chrA06	7707174	7707399	+	exon	75	ELF5A-1
PEP_79	chrA06	12679135	12679411	-	exon	92	PAA2
PEP_112	chrA09	2270295	2270436	-	exon	47	RPN10
PEP_135	chrA10	8866558	8866786	+	exon	76	FLS1
PEP_141	chrA10	15402893	15403094	+	exon	67	HS1
PEP_151	chrA12	266651	266915	+	exon	88	EMB1080
PEP_156	chrA12	3667119	3667329	-	exon	70	GAPC2
PEP_236	chrG01	18232234	18232348	+	exon	38	ACT7
PEP_247	chrG01	36589930	36590104	+	exon	58	UCH3
PEP_254	chrG01	44069465	44069732	-	exon	89	TRA2
PEP_271	chrG02	10948797	10949055	+	exon	86	PLIM2a
PEP_305	chrG04	4676884	4677061	-	exon	59	RPN10
PEP_311	chrG04	12020424	12020487	-	exon	21	GRF7
PEP_312	chrG04	12644763	12644871	+	exon	36	IQD7
PEP_323	chrG05	1124481	1124724	+	exon	81	SHD
PEP_324	chrG05	2615177	2615444	+	exon	89	RPS15
PEP_328	chrG05	3591845	3592127	+	exon	94	PSBP-1
PEP_340	chrG05	18489794	18489944	+	exon	50	ACP1
PEP_343	chrG06	6218992	6219133	-	exon	47	RPS5A
PEP_377	chrG08	16326546	16326774	+	exon	76	RPN8A
PEP_384	chrG10	1254891	1255071	+	exon	60	ATX1
PEP_394	chrG10	6675190	6675370	-	exon	60	-
PEP_447	chrG14	12229027	12229261	+	exon	78	PLIM2a
PEP_476	chrG16	7043068	7043209	-	exon	47	RVE8
PEP_478	chrG16	9114085	9114238	-	exon	51	RPS5B
PEP_487	chrG17	3993838	3993898	+	exon	20	GRF7
PEP_498	chrG18	3168212	3168314	+	exon	34	ELF5A-1
PEP_502	chrG18	7757213	7757408	+	exon	65	CPN20
PEP_508	chrG19	3068874	3069084	-	exon	70	UBC30
