# Supplementary material for: Identification and intra-genus conservation analysis of non-conventional peptides in hybrid poplar 84K
Source: For Res (Fayettev). 2026 Feb 28;6:e004. doi: 10.48130/forres-0026-0004 (PMC13187908; doi:10.48130/forres-0026-0004)
Supplement: Supplementary file 1 — Supplementary data to this article can be found online. [file forres-6-1-e004-Supplementary.zip › 10.48130_forres-0026-0004-Suppl-TableS4.xlsx]

## Sheet: Table S4
Table S4. KEGG enrichment analysis of tissue-associated genes
Pathway_id	Category	Subcategory	ID	Description	GeneRatio	BgRatio	RichFactor	FoldEnrichment	zScore	pvalue	p.adjust	qvalue	geneID	Count	Tissue
ath00250	Metabolism	Amino acid metabolism	ath00250	Alanine, aspartate and glutamate metabolism - Arabidopsis thaliana (thale cress)	2/62	51/5609	0.0392157	3.54775	1.93221	0.108665	0.348634	0.304783	AT1G70580/AT5G35630	2	Leaf
ath00520	Metabolism	Carbohydrate metabolism	ath00520	Amino sugar and nucleotide sugar metabolism - Arabidopsis thaliana (thale cress)	3/62	123/5609	0.0243902	2.20653	1.43032	0.154238	0.348634	0.304783	AT5G19220/AT1G23190/AT5G17310	3	Leaf
ath00330	Metabolism	Amino acid metabolism	ath00330	Arginine and proline metabolism - Arabidopsis thaliana (thale cress)	1/62	54/5609	0.0185185	1.67533	0.527158	0.452882	0.578939	0.50612	AT3G48000	1	Leaf
ath00220	Metabolism	Amino acid metabolism	ath00220	Arginine biosynthesis - Arabidopsis thaliana (thale cress)	2/62	38/5609	0.0526316	4.76146	2.45953	0.0655528	0.297509	0.260088	AT1G70580/AT5G35630	2	Leaf
ath00053	Metabolism	Carbohydrate metabolism	ath00053	Ascorbate and aldarate metabolism - Arabidopsis thaliana (thale cress)	2/62	62/5609	0.0322581	2.91831	1.60567	0.149477	0.348634	0.304783	AT3G48000/AT1G77490	2	Leaf
ath00410	Metabolism	Metabolism of other amino acids	ath00410	beta-Alanine metabolism - Arabidopsis thaliana (thale cress)	1/62	47/5609	0.0212766	1.92485	0.67309	0.408197	0.573419	0.501294	AT3G48000	1	Leaf
ath00541	Metabolism	Glycan biosynthesis and metabolism	ath00541	Biosynthesis of various nucleotide sugars - Arabidopsis thaliana (thale cress)	1/62	27/5609	0.037037	3.35066	1.29434	0.259783	0.43792	0.382839	AT5G17310	1	Leaf
ath00999	Metabolism	Biosynthesis of other secondary metabolites	ath00999	Biosynthesis of various plant secondary metabolites - Arabidopsis thaliana (thale cress)	1/62	70/5609	0.0142857	1.2924	0.260241	0.542929	0.634014	0.554267	AT3G06350	1	Leaf
ath00710	Metabolism	Energy metabolism	ath00710	Carbon fixation by Calvin cycle - Arabidopsis thaliana (thale cress)	6/62	71/5609	0.084507	7.64516	5.95702	0.00011675	0.00229607	0.00200727	AT1G70580/AT2G22780/AT4G15530/AT1G67090/AT5G61410/AT3G55800	6	Leaf
ath00020	Metabolism	Carbohydrate metabolism	ath00020	Citrate cycle (TCA cycle) - Arabidopsis thaliana (thale cress)	2/62	64/5609	0.03125	2.82712	1.55409	0.157204	0.348634	0.304783	AT4G26910/AT2G22780	2	Leaf
ath00460	Metabolism	Metabolism of other amino acids	ath00460	Cyanoamino acid metabolism - Arabidopsis thaliana (thale cress)	1/62	71/5609	0.0140845	1.27419	0.245799	0.548046	0.634014	0.554267	AT4G37930	1	Leaf
ath00270	Metabolism	Amino acid metabolism	ath00270	Cysteine and methionine metabolism - Arabidopsis thaliana (thale cress)	3/62	125/5609	0.024	2.17123	1.39997	0.159545	0.348634	0.304783	AT1G80360/AT3G25900/AT2G22780	3	Leaf
ath04148	Cellular Processes	Transport and catabolism	ath04148	Efferocytosis - Arabidopsis thaliana (thale cress)	1/62	52/5609	0.0192308	1.73976	0.56656	0.440465	0.577499	0.504861	AT5G04930	1	Leaf
ath04144	Cellular Processes	Transport and catabolism	ath04144	Endocytosis - Arabidopsis thaliana (thale cress)	3/62	154/5609	0.0194805	1.76236	1.01413	0.241766	0.432248	0.377879	AT4G24280/AT3G15730/AT3G46830	3	Leaf
ath00565	Metabolism	Lipid metabolism	ath00565	Ether lipid metabolism - Arabidopsis thaliana (thale cress)	1/62	26/5609	0.0384615	3.47953	1.33965	0.251471	0.436376	0.381488	AT3G15730	1	Leaf
ath00071	Metabolism	Lipid metabolism	ath00071	Fatty acid degradation - Arabidopsis thaliana (thale cress)	1/62	47/5609	0.0212766	1.92485	0.67309	0.408197	0.573419	0.501294	AT3G48000	1	Leaf
ath04981	Organismal Systems	Digestive system	ath04981	Folate transport and metabolism - Arabidopsis thaliana (thale cress)	2/62	40/5609	0.05	4.52339	2.36414	0.0717287	0.302285	0.264264	AT3G25900/AT4G37930	2	Leaf
ath00052	Metabolism	Carbohydrate metabolism	ath00052	Galactose metabolism - Arabidopsis thaliana (thale cress)	2/62	57/5609	0.0350877	3.17431	1.74423	0.130538	0.348634	0.304783	AT1G23190/AT5G17310	2	Leaf
ath00480	Metabolism	Metabolism of other amino acids	ath00480	Glutathione metabolism - Arabidopsis thaliana (thale cress)	3/62	102/5609	0.0294118	2.66082	1.78951	0.102496	0.348634	0.304783	AT1G63770/AT2G25080/AT1G77490	3	Leaf
ath00561	Metabolism	Lipid metabolism	ath00561	Glycerolipid metabolism - Arabidopsis thaliana (thale cress)	2/62	71/5609	0.028169	2.54839	1.38804	0.184799	0.387885	0.339097	AT3G48000/AT3G11670	2	Leaf
ath00564	Metabolism	Lipid metabolism	ath00564	Glycerophospholipid metabolism - Arabidopsis thaliana (thale cress)	1/62	99/5609	0.010101	0.913816	-0.0914621	0.670503	0.694029	0.606734	AT3G15730	1	Leaf
ath00260	Metabolism	Amino acid metabolism	ath00260	Glycine, serine and threonine metabolism - Arabidopsis thaliana (thale cress)	4/62	70/5609	0.0571429	5.16959	3.71105	0.00720094	0.0849711	0.0742834	AT1G70580/AT1G68010/AT1G32470/AT4G37930	4	Leaf
ath00010	Metabolism	Carbohydrate metabolism	ath00010	Glycolysis / Gluconeogenesis - Arabidopsis thaliana (thale cress)	3/62	119/5609	0.0252101	2.2807	1.49281	0.143803	0.348634	0.304783	AT3G48000/AT1G23190/AT4G15530	3	Leaf
ath00630	Metabolism	Carbohydrate metabolism	ath00630	Glyoxylate and dicarboxylate metabolism - Arabidopsis thaliana (thale cress)	9/62	78/5609	0.115385	10.4386	8.87408	1.36e-07	8.03e-06	7.02e-06	AT1G70580/AT5G35630/AT3G14420/AT1G68010/AT1G32470/AT5G36790/AT2G22780/AT1G67090/AT4G37930	9	Leaf
ath00340	Metabolism	Amino acid metabolism	ath00340	Histidine metabolism - Arabidopsis thaliana (thale cress)	1/62	19/5609	0.0526316	4.76146	1.73619	0.190655	0.387885	0.339097	AT3G48000	1	Leaf
ath00785	Metabolism	Metabolism of cofactors and vitamins	ath00785	Lipoic acid metabolism - Arabidopsis thaliana (thale cress)	2/62	36/5609	0.0555556	5.02599	2.56183	0.0595695	0.292883	0.256044	AT4G26910/AT1G32470	2	Leaf
ath00310	Metabolism	Amino acid metabolism	ath00310	Lysine degradation - Arabidopsis thaliana (thale cress)	2/62	30/5609	0.0666667	6.03118	2.92094	0.042892	0.26968	0.23576	AT3G48000/AT4G26910	2	Leaf
ath04814	Cellular Processes	Cell motility	ath04814	Motor proteins - Arabidopsis thaliana (thale cress)	1/62	82/5609	0.0121951	1.10327	0.0995833	0.600735	0.668743	0.584628	AT5G09810	1	Leaf
ath00910	Metabolism	Energy metabolism	ath00910	Nitrogen metabolism - Arabidopsis thaliana (thale cress)	2/62	43/5609	0.0465116	4.2078	2.23224	0.0813298	0.319897	0.27966	AT3G01500/AT5G35630	2	Leaf
ath00670	Metabolism	Metabolism of cofactors and vitamins	ath00670	One carbon pool by folate - Arabidopsis thaliana (thale cress)	3/62	42/5609	0.0714286	6.46198	3.75608	0.0108693	0.106881	0.0934378	AT3G25900/AT1G32470/AT4G37930	3	Leaf
ath00190	Metabolism	Energy metabolism	ath00190	Oxidative phosphorylation - Arabidopsis thaliana (thale cress)	2/62	170/5609	0.0117647	1.06433	0.0900378	0.565548	0.64168	0.560969	AT2G18960/AT4G38510	2	Leaf
ath00770	Metabolism	Metabolism of cofactors and vitamins	ath00770	Pantothenate and CoA biosynthesis - Arabidopsis thaliana (thale cress)	1/62	34/5609	0.0294118	2.66082	1.02686	0.315481	0.490251	0.428587	AT3G48000	1	Leaf
ath00040	Metabolism	Carbohydrate metabolism	ath00040	Pentose and glucuronate interconversions - Arabidopsis thaliana (thale cress)	2/62	108/5609	0.0185185	1.67533	0.749164	0.336157	0.508545	0.44458	AT5G61410/AT5G17310	2	Leaf
ath00030	Metabolism	Carbohydrate metabolism	ath00030	Pentose phosphate pathway - Arabidopsis thaliana (thale cress)	2/62	58/5609	0.0344828	3.11958	1.71533	0.134279	0.348634	0.304783	AT1G23190/AT5G61410	2	Leaf
ath04146	Cellular Processes	Transport and catabolism	ath04146	Peroxisome - Arabidopsis thaliana (thale cress)	1/62	90/5609	0.0111111	1.0052	0.00525443	0.635211	0.681408	0.5957	AT3G14420	1	Leaf
ath04145	Cellular Processes	Transport and catabolism	ath04145	Phagosome - Arabidopsis thaliana (thale cress)	1/62	86/5609	0.0116279	1.05195	0.0513242	0.618356	0.675611	0.590632	AT4G38510	1	Leaf
ath00400	Metabolism	Amino acid metabolism	ath00400	Phenylalanine, tyrosine and tryptophan biosynthesis - Arabidopsis thaliana (thale cress)	1/62	56/5609	0.0178571	1.6155	0.489357	0.465028	0.578939	0.50612	AT3G06350	1	Leaf
ath00195	Metabolism	Energy metabolism	ath00195	Photosynthesis - Arabidopsis thaliana (thale cress)	3/62	77/5609	0.038961	3.52472	2.35824	0.0528316	0.283369	0.247727	AT3G55330/AT1G79040/AT5G64040	3	Leaf
ath04075	Environmental Information Processing	Signal transduction	ath04075	Plant hormone signal transduction - Arabidopsis thaliana (thale cress)	2/62	420/5609	0.00476191	0.430799	-1.28209	0.952564	0.952564	0.83275	AT5G35630/AT2G18960	2	Leaf
ath04626	Organismal Systems	Environmental adaptation	ath04626	Plant-pathogen interaction - Arabidopsis thaliana (thale cress)	1/62	216/5609	0.00462963	0.418832	-0.92084	0.913567	0.929318	0.812428	AT2G04030	1	Leaf
ath00860	Metabolism	Metabolism of cofactors and vitamins	ath00860	Porphyrin metabolism - Arabidopsis thaliana (thale cress)	1/62	57/5609	0.0175439	1.58715	0.471015	0.471001	0.578939	0.50612	AT2G40490	1	Leaf
ath03050	Genetic Information Processing	Folding, sorting and degradation	ath03050	Proteasome - Arabidopsis thaliana (thale cress)	2/62	61/5609	0.0327869	2.96616	1.63224	0.145644	0.348634	0.304783	AT4G38630/AT1G53750	2	Leaf
ath03060	Genetic Information Processing	Folding, sorting and degradation	ath03060	Protein export - Arabidopsis thaliana (thale cress)	1/62	62/5609	0.016129	1.45916	0.384325	0.499896	0.601916	0.526206	AT5G28750	1	Leaf
ath04141	Genetic Information Processing	Folding, sorting and degradation	ath04141	Protein processing in endoplasmic reticulum - Arabidopsis thaliana (thale cress)	3/62	219/5609	0.0136986	1.23928	0.381867	0.438439	0.577499	0.504861	AT4G24280/AT2G04030/AT2G47470	3	Leaf
ath00230	Metabolism	Nucleotide metabolism	ath00230	Purine metabolism - Arabidopsis thaliana (thale cress)	1/62	95/5609	0.0105263	0.952292	-0.0495781	0.655253	0.690356	0.603522	AT1G23190	1	Leaf
ath00620	Metabolism	Carbohydrate metabolism	ath00620	Pyruvate metabolism - Arabidopsis thaliana (thale cress)	4/62	97/5609	0.0412371	3.73063	2.8679	0.0218318	0.184011	0.160866	AT3G48000/AT2G22780/AT4G15530/AT1G67280	4	Leaf
ath00740	Metabolism	Metabolism of cofactors and vitamins	ath00740	Riboflavin metabolism - Arabidopsis thaliana (thale cress)	1/62	20/5609	0.05	4.52339	1.6687	0.199632	0.39261	0.343227	AT2G44050	1	Leaf
ath03010	Genetic Information Processing	Translation	ath03010	Ribosome - Arabidopsis thaliana (thale cress)	12/62	359/5609	0.0334262	3.02399	4.19032	0.000458968	0.00676977	0.00591827	AT5G09510/AT3G04840/AT2G36620/AT3G44890/AT1G04270/AT5G30510/AT3G13580/AT3G45030/AT4G34670/AT5G65220/AT3G52580/AT3G04920	12	Leaf
ath03018	Genetic Information Processing	Folding, sorting and degradation	ath03018	RNA degradation - Arabidopsis thaliana (thale cress)	2/62	114/5609	0.0175439	1.58715	0.669562	0.360413	0.531609	0.464743	AT2G28000/AT3G13470	2	Leaf
ath03040	Genetic Information Processing	Transcription	ath03040	Spliceosome - Arabidopsis thaliana (thale cress)	4/62	217/5609	0.0184332	1.66761	1.06035	0.217702	0.401388	0.350901	AT3G11500/AT2G02570/AT4G24280/AT5G25060	4	Leaf
ath00500	Metabolism	Carbohydrate metabolism	ath00500	Starch and sucrose metabolism - Arabidopsis thaliana (thale cress)	3/62	172/5609	0.0174419	1.57793	0.813818	0.29597	0.485062	0.42405	AT5G19220/AT1G23190/AT5G17310	3	Leaf
ath00730	Metabolism	Metabolism of cofactors and vitamins	ath00730	Thiamine metabolism - Arabidopsis thaliana (thale cress)	1/62	21/5609	0.047619	4.30799	1.60552	0.208511	0.396843	0.346928	AT5G54770	1	Leaf
ath00380	Metabolism	Amino acid metabolism	ath00380	Tryptophan metabolism - Arabidopsis thaliana (thale cress)	3/62	64/5609	0.046875	4.24068	2.75642	0.0332571	0.245271	0.214421	AT3G48000/AT4G26910/AT1G80360	3	Leaf
ath00280	Metabolism	Amino acid metabolism	ath00280	Valine, leucine and isoleucine degradation - Arabidopsis thaliana (thale cress)	1/62	52/5609	0.0192308	1.73976	0.56656	0.440465	0.577499	0.504861	AT3G48000	1	Leaf
ath00520	Metabolism	Carbohydrate metabolism	ath00520	Amino sugar and nucleotide sugar metabolism - Arabidopsis thaliana (thale cress)	2/46	123/5609	0.0162602	1.98268	1.00199	0.267454	0.633461	0.633461	AT2G20810/AT1G31070	2	Root
ath00970	Genetic Information Processing	Translation	ath00970	Aminoacyl-tRNA biosynthesis - Arabidopsis thaliana (thale cress)	1/46	199/5609	0.00502513	0.612738	-0.50578	0.81147	0.829111	0.829111	AT2G25840	1	Root
ath00053	Metabolism	Carbohydrate metabolism	ath00053	Ascorbate and aldarate metabolism - Arabidopsis thaliana (thale cress)	1/46	62/5609	0.016129	1.96669	0.695957	0.401527	0.633461	0.633461	AT4G33670	1	Root
ath03022	Genetic Information Processing	Transcription	ath03022	Basal transcription factors - Arabidopsis thaliana (thale cress)	2/46	55/5609	0.0363636	4.43399	2.32705	0.0742977	0.633461	0.633461	AT1G32750/AT5G43130	2	Root
ath03410	Genetic Information Processing	Replication and repair	ath03410	Base excision repair - Arabidopsis thaliana (thale cress)	2/46	50/5609	0.04	4.87739	2.50412	0.0628725	0.633461	0.633461	AT3G47830/AT1G08260	2	Root
ath00710	Metabolism	Energy metabolism	ath00710	Carbon fixation by Calvin cycle - Arabidopsis thaliana (thale cress)	1/46	71/5609	0.0140845	1.71739	0.553143	0.444771	0.633461	0.633461	AT1G53240	1	Root
ath04712	Organismal Systems	Environmental adaptation	ath04712	Circadian rhythm - plant - Arabidopsis thaliana (thale cress)	1/46	43/5609	0.0232558	2.83569	1.09873	0.299135	0.633461	0.633461	AT2G46340	1	Root
ath00020	Metabolism	Carbohydrate metabolism	ath00020	Citrate cycle (TCA cycle) - Arabidopsis thaliana (thale cress)	1/46	64/5609	0.015625	1.90523	0.662258	0.411412	0.633461	0.633461	AT1G53240	1	Root
ath00073	Metabolism	Lipid metabolism	ath00073	Cutin, suberine and wax biosynthesis - Arabidopsis thaliana (thale cress)	1/46	43/5609	0.0232558	2.83569	1.09873	0.299135	0.633461	0.633461	AT1G54570	1	Root
ath00460	Metabolism	Metabolism of other amino acids	ath00460	Cyanoamino acid metabolism - Arabidopsis thaliana (thale cress)	1/46	71/5609	0.0140845	1.71739	0.553143	0.444771	0.633461	0.633461	AT3G61440	1	Root
ath00270	Metabolism	Amino acid metabolism	ath00270	Cysteine and methionine metabolism - Arabidopsis thaliana (thale cress)	3/46	125/5609	0.024	2.92643	1.98056	0.0821237	0.633461	0.633461	AT3G61440/AT1G53240/AT5G53850	3	Root
ath03030	Genetic Information Processing	Replication and repair	ath03030	DNA replication - Arabidopsis thaliana (thale cress)	1/46	43/5609	0.0232558	2.83569	1.09873	0.299135	0.633461	0.633461	AT1G08260	1	Root
ath04144	Cellular Processes	Transport and catabolism	ath04144	Endocytosis - Arabidopsis thaliana (thale cress)	2/46	154/5609	0.012987	1.58357	0.667703	0.361651	0.633461	0.633461	AT5G60860/AT5G13300	2	Root
ath00052	Metabolism	Carbohydrate metabolism	ath00052	Galactose metabolism - Arabidopsis thaliana (thale cress)	1/46	57/5609	0.0175439	2.13921	0.786038	0.376096	0.633461	0.633461	AT5G11720	1	Root
ath00480	Metabolism	Metabolism of other amino acids	ath00480	Glutathione metabolism - Arabidopsis thaliana (thale cress)	1/46	102/5609	0.00980392	1.19544	0.181127	0.571579	0.670904	0.670904	AT2G21790	1	Root
ath00561	Metabolism	Lipid metabolism	ath00561	Glycerolipid metabolism - Arabidopsis thaliana (thale cress)	1/46	71/5609	0.0140845	1.71739	0.553143	0.444771	0.633461	0.633461	AT1G54570	1	Root
ath00010	Metabolism	Carbohydrate metabolism	ath00010	Glycolysis / Gluconeogenesis - Arabidopsis thaliana (thale cress)	1/46	119/5609	0.00840336	1.02466	0.0247255	0.628592	0.703425	0.703425	AT3G52990	1	Root
ath00630	Metabolism	Carbohydrate metabolism	ath00630	Glyoxylate and dicarboxylate metabolism - Arabidopsis thaliana (thale cress)	1/46	78/5609	0.0128205	1.56327	0.455499	0.476277	0.658383	0.658383	AT1G53240	1	Root
ath00310	Metabolism	Amino acid metabolism	ath00310	Lysine degradation - Arabidopsis thaliana (thale cress)	1/46	30/5609	0.0333333	4.06449	1.53027	0.219399	0.633461	0.633461	AT4G02020	1	Root
ath04016	Environmental Information Processing	Signal transduction	ath04016	MAPK signaling pathway - plant - Arabidopsis thaliana (thale cress)	1/46	144/5609	0.00694444	0.846769	-0.169379	0.699189	0.764229	0.764229	AT1G09090	1	Root
ath03420	Genetic Information Processing	Replication and repair	ath03420	Nucleotide excision repair - Arabidopsis thaliana (thale cress)	1/46	85/5609	0.0117647	1.43453	0.367052	0.506032	0.660653	0.660653	AT1G08260	1	Root
ath00190	Metabolism	Energy metabolism	ath00190	Oxidative phosphorylation - Arabidopsis thaliana (thale cress)	3/46	170/5609	0.0176471	2.15179	1.38665	0.162172	0.633461	0.633461	AT5G08670/AT5G62670/AT1G65290	3	Root
ath00400	Metabolism	Amino acid metabolism	ath00400	Phenylalanine, tyrosine and tryptophan biosynthesis - Arabidopsis thaliana (thale cress)	1/46	56/5609	0.0178571	2.17741	0.805165	0.370885	0.633461	0.633461	AT5G34930	1	Root
ath04075	Environmental Information Processing	Signal transduction	ath04075	Plant hormone signal transduction - Arabidopsis thaliana (thale cress)	5/46	420/5609	0.0119048	1.4516	0.874922	0.259376	0.633461	0.633461	AT2G38910/AT5G62670/AT1G68640/AT3G16500/AT3G56760	5	Root
ath04626	Organismal Systems	Environmental adaptation	ath04626	Plant-pathogen interaction - Arabidopsis thaliana (thale cress)	4/46	216/5609	0.0185185	2.25805	1.7145	0.0994998	0.633461	0.633461	AT1G01340/AT2G38910/AT1G09090/AT3G56760	4	Root
ath03083	Genetic Information Processing	Chromosome	ath03083	Polycomb repressive complex - Arabidopsis thaliana (thale cress)	1/46	65/5609	0.0153846	1.87592	0.645859	0.416295	0.633461	0.633461	AT4G02020	1	Root
ath03050	Genetic Information Processing	Folding, sorting and degradation	ath03050	Proteasome - Arabidopsis thaliana (thale cress)	2/46	61/5609	0.0327869	3.99786	2.14061	0.088808	0.633461	0.633461	AT2G32730/AT3G14290	2	Root
ath03060	Genetic Information Processing	Folding, sorting and degradation	ath03060	Protein export - Arabidopsis thaliana (thale cress)	1/46	62/5609	0.016129	1.96669	0.695957	0.401527	0.633461	0.633461	AT1G79940	1	Root
ath04141	Genetic Information Processing	Folding, sorting and degradation	ath04141	Protein processing in endoplasmic reticulum - Arabidopsis thaliana (thale cress)	3/46	219/5609	0.0136986	1.67034	0.920134	0.266907	0.633461	0.633461	AT1G79940/AT4G02080/AT1G04850	3	Root
ath00230	Metabolism	Nucleotide metabolism	ath00230	Purine metabolism - Arabidopsis thaliana (thale cress)	1/46	95/5609	0.0105263	1.28352	0.253423	0.54569	0.670904	0.670904	AT2G21790	1	Root
ath00240	Metabolism	Nucleotide metabolism	ath00240	Pyrimidine metabolism - Arabidopsis thaliana (thale cress)	1/46	65/5609	0.0153846	1.87592	0.645859	0.416295	0.633461	0.633461	AT2G21790	1	Root
ath00620	Metabolism	Carbohydrate metabolism	ath00620	Pyruvate metabolism - Arabidopsis thaliana (thale cress)	3/46	97/5609	0.0309278	3.77118	2.50337	0.0445667	0.633461	0.633461	AT3G52990/AT3G02720/AT1G53240	3	Root
ath03010	Genetic Information Processing	Translation	ath03010	Ribosome - Arabidopsis thaliana (thale cress)	2/46	359/5609	0.00557103	0.679302	-0.571073	0.803435	0.829111	0.829111	AT2G36170/AT4G10450	2	Root
ath03008	Genetic Information Processing	Translation	ath03008	Ribosome biogenesis in eukaryotes - Arabidopsis thaliana (thale cress)	1/46	98/5609	0.0102041	1.24423	0.221784	0.556967	0.670904	0.670904	AT5G27120	1	Root
ath03018	Genetic Information Processing	Folding, sorting and degradation	ath03018	RNA degradation - Arabidopsis thaliana (thale cress)	2/46	114/5609	0.0175439	2.13921	1.11738	0.239926	0.633461	0.633461	AT3G23990/AT3G25430	2	Root
ath03040	Genetic Information Processing	Transcription	ath03040	Spliceosome - Arabidopsis thaliana (thale cress)	1/46	217/5609	0.0046083	0.561911	-0.598474	0.83837	0.83837	0.83837	AT2G24590	1	Root
ath00500	Metabolism	Carbohydrate metabolism	ath00500	Starch and sucrose metabolism - Arabidopsis thaliana (thale cress)	1/46	172/5609	0.00581395	0.708923	-0.35255	0.762726	0.81473	0.81473	AT5G11720	1	Root
ath01320	Metabolism	Carbohydrate metabolism	ath01320	Sulfur cycle - Arabidopsis thaliana (thale cress)	1/46	21/5609	0.047619	5.80642	2.00646	0.159067	0.633461	0.633461	AT3G61440	1	Root
ath00920	Metabolism	Energy metabolism	ath00920	Sulfur metabolism - Arabidopsis thaliana (thale cress)	1/46	40/5609	0.025	3.04837	1.18216	0.281473	0.633461	0.633461	AT3G61440	1	Root
ath00900	Metabolism	Metabolism of terpenoids and polyketides	ath00900	Terpenoid backbone biosynthesis - Arabidopsis thaliana (thale cress)	1/46	61/5609	0.0163934	1.99893	0.713281	0.396523	0.633461	0.633461	AT2G34630	1	Root
ath00130	Metabolism	Metabolism of cofactors and vitamins	ath00130	Ubiquinone and other terpenoid-quinone biosynthesis - Arabidopsis thaliana (thale cress)	1/46	40/5609	0.025	3.04837	1.18216	0.281473	0.633461	0.633461	AT4G27270	1	Root
ath04120	Genetic Information Processing	Folding, sorting and degradation	ath04120	Ubiquitin mediated proteolysis - Arabidopsis thaliana (thale cress)	2/46	162/5609	0.0123457	1.50537	0.593492	0.385395	0.633461	0.633461	AT2G36170/AT2G30110	2	Root
ath00250	Metabolism	Amino acid metabolism	ath00250	Alanine, aspartate and glutamate metabolism - Arabidopsis thaliana (thale cress)	1/44	51/5609	0.0196078	2.49955	0.956502	0.331993	0.497046	0.448463	AT5G37600	1	Stem
ath00592	Metabolism	Lipid metabolism	ath00592	alpha-Linolenic acid metabolism - Arabidopsis thaliana (thale cress)	1/44	43/5609	0.0232558	2.96459	1.14983	0.288176	0.474643	0.428249	AT2G33150	1	Stem
ath00520	Metabolism	Carbohydrate metabolism	ath00520	Amino sugar and nucleotide sugar metabolism - Arabidopsis thaliana (thale cress)	4/44	123/5609	0.0325203	4.1456	3.13636	0.0152017	0.17026	0.153618	AT5G51820/AT1G23190/AT5G17310/AT3G46440	4	Stem
ath00970	Genetic Information Processing	Translation	ath00970	Aminoacyl-tRNA biosynthesis - Arabidopsis thaliana (thale cress)	2/44	199/5609	0.0100503	1.28118	0.359094	0.466411	0.607419	0.548047	AT4G39280/AT2G33840	2	Stem
ath00330	Metabolism	Amino acid metabolism	ath00330	Arginine and proline metabolism - Arabidopsis thaliana (thale cress)	2/44	54/5609	0.037037	4.72138	2.44319	0.0665708	0.372797	0.336358	AT2G27450/AT5G14800	2	Stem
ath00220	Metabolism	Amino acid metabolism	ath00220	Arginine biosynthesis - Arabidopsis thaliana (thale cress)	1/44	38/5609	0.0263158	3.35467	1.29495	0.259377	0.474643	0.428249	AT5G37600	1	Stem
ath03082	Genetic Information Processing	Chromosome	ath03082	ATP-dependent chromatin remodeling - Arabidopsis thaliana (thale cress)	1/44	64/5609	0.015625	1.99183	0.709537	0.397636	0.55669	0.502277	AT5G02560	1	Stem
ath01040	Metabolism	Lipid metabolism	ath01040	Biosynthesis of unsaturated fatty acids - Arabidopsis thaliana (thale cress)	1/44	25/5609	0.04	5.09909	1.82634	0.179065	0.455801	0.411249	AT2G33150	1	Stem
ath00541	Metabolism	Glycan biosynthesis and metabolism	ath00541	Biosynthesis of various nucleotide sugars - Arabidopsis thaliana (thale cress)	1/44	27/5609	0.037037	4.72138	1.72341	0.191952	0.467362	0.42168	AT5G17310	1	Stem
ath00780	Metabolism	Metabolism of cofactors and vitamins	ath00780	Biotin metabolism - Arabidopsis thaliana (thale cress)	1/44	16/5609	0.0625	7.96733	2.48143	0.118541	0.38697	0.349146	AT2G05990	1	Stem
ath00710	Metabolism	Energy metabolism	ath00710	Carbon fixation by Calvin cycle - Arabidopsis thaliana (thale cress)	2/44	71/5609	0.028169	3.59091	1.95345	0.106456	0.38697	0.349146	AT3G04120/AT1G13440	2	Stem
ath00020	Metabolism	Carbohydrate metabolism	ath00020	Citrate cycle (TCA cycle) - Arabidopsis thaliana (thale cress)	2/44	64/5609	0.03125	3.98366	2.13445	0.0893377	0.384839	0.347223	AT3G25860/AT5G23250	2	Stem
ath00061	Metabolism	Lipid metabolism	ath00061	Fatty acid biosynthesis - Arabidopsis thaliana (thale cress)	1/44	43/5609	0.0232558	2.96459	1.14983	0.288176	0.474643	0.428249	AT2G05990	1	Stem
ath00071	Metabolism	Lipid metabolism	ath00071	Fatty acid degradation - Arabidopsis thaliana (thale cress)	1/44	47/5609	0.0212766	2.71228	1.04811	0.310425	0.482883	0.435684	AT2G33150	1	Stem
ath00941	Metabolism	Biosynthesis of other secondary metabolites	ath00941	Flavonoid biosynthesis - Arabidopsis thaliana (thale cress)	1/44	25/5609	0.04	5.09909	1.82634	0.179065	0.455801	0.411249	AT4G34050	1	Stem
ath00051	Metabolism	Carbohydrate metabolism	ath00051	Fructose and mannose metabolism - Arabidopsis thaliana (thale cress)	1/44	62/5609	0.016129	2.05609	0.74347	0.387964	0.55669	0.502277	AT1G07110	1	Stem
ath00052	Metabolism	Carbohydrate metabolism	ath00052	Galactose metabolism - Arabidopsis thaliana (thale cress)	3/44	57/5609	0.0526316	6.70933	3.85208	0.00981388	0.137394	0.123965	AT5G51820/AT1G23190/AT5G17310	3	Stem
ath00480	Metabolism	Metabolism of other amino acids	ath00480	Glutathione metabolism - Arabidopsis thaliana (thale cress)	1/44	102/5609	0.00980392	1.24978	0.226357	0.55543	0.62606	0.564866	AT4G11600	1	Stem
ath00260	Metabolism	Amino acid metabolism	ath00260	Glycine, serine and threonine metabolism - Arabidopsis thaliana (thale cress)	1/44	70/5609	0.0142857	1.8211	0.614652	0.425764	0.581532	0.52469	AT2G35120	1	Stem
ath00010	Metabolism	Carbohydrate metabolism	ath00010	Glycolysis / Gluconeogenesis - Arabidopsis thaliana (thale cress)	5/44	119/5609	0.0420168	5.35619	4.27063	0.00221511	0.124046	0.111921	AT3G04120/AT3G25860/AT1G13440/AT5G51820/AT1G23190	5	Stem
ath00630	Metabolism	Carbohydrate metabolism	ath00630	Glyoxylate and dicarboxylate metabolism - Arabidopsis thaliana (thale cress)	2/44	78/5609	0.025641	3.26865	1.79395	0.124383	0.38697	0.349146	AT2G35120/AT5G37600	2	Stem
ath00785	Metabolism	Metabolism of cofactors and vitamins	ath00785	Lipoic acid metabolism - Arabidopsis thaliana (thale cress)	2/44	36/5609	0.0555556	7.08207	3.25504	0.0320083	0.298744	0.269543	AT2G35120/AT3G25860	2	Stem
ath04814	Cellular Processes	Cell motility	ath04814	Motor proteins - Arabidopsis thaliana (thale cress)	1/44	82/5609	0.0121951	1.5546	0.449822	0.478223	0.608648	0.549156	AT5G09810	1	Stem
ath03015	Genetic Information Processing	Translation	ath03015	mRNA surveillance pathway - Arabidopsis thaliana (thale cress)	2/44	119/5609	0.0168067	2.14248	1.12004	0.239387	0.474643	0.428249	AT3G53110/AT5G59950	2	Stem
ath00910	Metabolism	Energy metabolism	ath00910	Nitrogen metabolism - Arabidopsis thaliana (thale cress)	1/44	43/5609	0.0232558	2.96459	1.14983	0.288176	0.474643	0.428249	AT5G37600	1	Stem
ath03013	Genetic Information Processing	Translation	ath03013	Nucleocytoplasmic transport - Arabidopsis thaliana (thale cress)	3/44	105/5609	0.0285714	3.64221	2.43008	0.048536	0.339752	0.306543	AT3G53110/AT5G20020/AT5G59950	3	Stem
ath00670	Metabolism	Metabolism of cofactors and vitamins	ath00670	One carbon pool by folate - Arabidopsis thaliana (thale cress)	1/44	42/5609	0.0238095	3.03517	1.1771	0.282505	0.474643	0.428249	AT2G35120	1	Stem
ath00190	Metabolism	Energy metabolism	ath00190	Oxidative phosphorylation - Arabidopsis thaliana (thale cress)	3/44	170/5609	0.0176471	2.2496	1.47107	0.147594	0.435013	0.392493	AT3G52300/AT3G03100/AT3G01390	3	Stem
ath00040	Metabolism	Carbohydrate metabolism	ath00040	Pentose and glucuronate interconversions - Arabidopsis thaliana (thale cress)	1/44	108/5609	0.00925926	1.18035	0.168265	0.57633	0.632833	0.570977	AT5G17310	1	Stem
ath00030	Metabolism	Carbohydrate metabolism	ath00030	Pentose phosphate pathway - Arabidopsis thaliana (thale cress)	2/44	58/5609	0.0344828	4.39577	2.31134	0.0754159	0.383935	0.346408	AT5G51820/AT1G23190	2	Stem
ath04146	Cellular Processes	Transport and catabolism	ath04146	Peroxisome - Arabidopsis thaliana (thale cress)	1/44	90/5609	0.0111111	1.41641	0.354091	0.510562	0.621554	0.560801	AT2G33150	1	Stem
ath04145	Cellular Processes	Transport and catabolism	ath04145	Phagosome - Arabidopsis thaliana (thale cress)	1/44	86/5609	0.0116279	1.48229	0.400748	0.494646	0.615559	0.555392	AT3G01390	1	Stem
ath00940	Metabolism	Biosynthesis of other secondary metabolites	ath00940	Phenylpropanoid biosynthesis - Arabidopsis thaliana (thale cress)	1/44	127/5609	0.00787402	1.00376	0.00380884	0.636376	0.685328	0.618341	AT4G34050	1	Stem
ath00195	Metabolism	Energy metabolism	ath00195	Photosynthesis - Arabidopsis thaliana (thale cress)	1/44	77/5609	0.012987	1.65555	0.515	0.456961	0.607419	0.548047	AT1G79040	1	Stem
ath04075	Environmental Information Processing	Signal transduction	ath04075	Plant hormone signal transduction - Arabidopsis thaliana (thale cress)	1/44	420/5609	0.00238095	0.303517	-1.31944	0.967881	0.967881	0.873276	AT5G37600	1	Stem
ath00640	Metabolism	Carbohydrate metabolism	ath00640	Propanoate metabolism - Arabidopsis thaliana (thale cress)	1/44	42/5609	0.0238095	3.03517	1.1771	0.282505	0.474643	0.428249	AT5G23250	1	Stem
ath03050	Genetic Information Processing	Folding, sorting and degradation	ath03050	Proteasome - Arabidopsis thaliana (thale cress)	2/44	61/5609	0.0327869	4.17958	2.22006	0.0822835	0.38399	0.346457	AT3G14290/AT3G05530	2	Stem
ath04141	Genetic Information Processing	Folding, sorting and degradation	ath04141	Protein processing in endoplasmic reticulum - Arabidopsis thaliana (thale cress)	1/44	219/5609	0.00456621	0.582088	-0.560932	0.827831	0.842883	0.760496	AT2G47470	1	Stem
ath00230	Metabolism	Nucleotide metabolism	ath00230	Purine metabolism - Arabidopsis thaliana (thale cress)	2/44	95/5609	0.0210526	2.68373	1.47163	0.170502	0.455801	0.411249	AT5G51820/AT1G23190	2	Stem
ath00620	Metabolism	Carbohydrate metabolism	ath00620	Pyruvate metabolism - Arabidopsis thaliana (thale cress)	1/44	97/5609	0.0103093	1.3142	0.277545	0.537246	0.62606	0.564866	AT3G25860	1	Stem
ath03010	Genetic Information Processing	Translation	ath03010	Ribosome - Arabidopsis thaliana (thale cress)	8/44	359/5609	0.0222841	2.84072	3.20518	0.00603922	0.137394	0.123965	AT1G02780/AT4G13170/AT2G44120/AT5G27700/AT5G39740/AT2G19740/AT3G13580/AT1G72370	8	Stem
ath03008	Genetic Information Processing	Translation	ath03008	Ribosome biogenesis in eukaryotes - Arabidopsis thaliana (thale cress)	1/44	98/5609	0.0102041	1.30079	0.267089	0.54094	0.62606	0.564866	AT5G20020	1	Stem
ath04130	Genetic Information Processing	Folding, sorting and degradation	ath04130	SNARE interactions in vesicular transport - Arabidopsis thaliana (thale cress)	1/44	47/5609	0.0212766	2.71228	1.04811	0.310425	0.482883	0.435684	AT3G09740	1	Stem
ath03040	Genetic Information Processing	Transcription	ath03040	Spliceosome - Arabidopsis thaliana (thale cress)	1/44	217/5609	0.0046083	0.587453	-0.551095	0.824986	0.842883	0.760496	AT5G59950	1	Stem
ath00500	Metabolism	Carbohydrate metabolism	ath00500	Starch and sucrose metabolism - Arabidopsis thaliana (thale cress)	4/44	172/5609	0.0232558	2.96459	2.32677	0.0447559	0.339752	0.306543	AT4G15210/AT5G51820/AT1G23190/AT5G17310	4	Stem
ath00960	Metabolism	Biosynthesis of other secondary metabolites	ath00960	Tropane, piperidine and pyridine alkaloid biosynthesis - Arabidopsis thaliana (thale cress)	1/44	36/5609	0.0277778	3.54104	1.35993	0.247541	0.474643	0.428249	AT2G29360	1	Stem
ath00130	Metabolism	Metabolism of cofactors and vitamins	ath00130	Ubiquinone and other terpenoid-quinone biosynthesis - Arabidopsis thaliana (thale cress)	1/44	40/5609	0.025	3.18693	1.23417	0.27103	0.474643	0.428249	AT4G27270	1	Stem
ath04120	Genetic Information Processing	Folding, sorting and degradation	ath04120	Ubiquitin mediated proteolysis - Arabidopsis thaliana (thale cress)	1/44	162/5609	0.00617284	0.786897	-0.244718	0.725984	0.767078	0.6921	AT4G36800	1	Stem
ath00280	Metabolism	Amino acid metabolism	ath00280	Valine, leucine and isoleucine degradation - Arabidopsis thaliana (thale cress)	1/44	52/5609	0.0192308	2.45149	0.934958	0.337281	0.497046	0.448463	AT2G33150	1	Stem
