# Supplementary material for: Identification and intra-genus conservation analysis of non-conventional peptides in hybrid poplar 84K
Source: For Res (Fayettev). 2026 Feb 28;6:e004. doi: 10.48130/forres-0026-0004 (PMC13187908; doi:10.48130/forres-0026-0004)
Supplement: Supplementary file 1 — Supplementary data to this article can be found online. [file forres-6-1-e004-Supplementary.zip › 10.48130_forres-0026-0004-Suppl-TableS5.xlsx]

## Sheet: Table S5
Table S5. Peptides identified at the allele level
PEP_id	ORF_id	Allele_type	Group
PEP_17	chrA01_1_ORF347955	shared	G1
PEP_10	chrA01_2_ORF219883	shared	G1
PEP_11	chrA01_2_ORF226506	shared	G1
PEP_19	chrA01_2_ORF462583	shared	G1
PEP_20	chrA01_2_ORF577641	shared	G1
PEP_26	chrA01_2_ORF760626	shared	G1
PEP_13	chrA01_3_ORF243209	shared	G1
PEP_15	chrA01_3_ORF334426	shared	G1
PEP_21	chrA01_3_ORF628328	shared	G1
PEP_23	chrA01_3_ORF650675	shared	G1
PEP_28	chrA01_4_ORF18318	shared	G1
PEP_27	chrA01_4_ORF53936	shared	G1
PEP_14	chrA01_4_ORF588048	shared	G1
PEP_12	chrA01_4_ORF614054	shared	G1
PEP_517	chrA01_4_ORF642079	shared	G1
PEP_4	chrA01_4_ORF764870	shared	G1
PEP_2	chrA01_4_ORF792130	shared	G1
PEP_1	chrA01_4_ORF809430	shared	G1
PEP_25	chrA01_4_ORF89631	shared	G1
PEP_571	chrA01_5_ORF231872	shared	G1
PEP_29	chrA01_5_ORF3224	shared	G1
PEP_18	chrA01_5_ORF439024	shared	G1
PEP_9	chrA01_5_ORF674616	shared	G1
PEP_5	chrA01_5_ORF766224	shared	G1
PEP_24	chrA01_6_ORF94045	shared	G1
PEP_38	chrA02_1_ORF214562	shared	G1
PEP_35	chrA02_2_ORF141415	shared	G1
PEP_31	chrA02_2_ORF20531	shared	G1
PEP_40	chrA02_2_ORF321227	shared	G1
PEP_519	chrA02_2_ORF43691	shared	G1
PEP_41	chrA02_3_ORF364225	shared	G1
PEP_32	chrA02_3_ORF60883	shared	G1
PEP_37	chrA02_4_ORF169695	shared	G1
PEP_34	chrA02_4_ORF250177	shared	G1
PEP_30	chrA02_4_ORF372755	shared	G1
PEP_36	chrA02_5_ORF219785	shared	G1
PEP_33	chrA02_5_ORF292945	shared	G1
PEP_39	chrA02_5_ORF65971	shared	G1
PEP_47	chrA03_1_ORF273939	shared	G1
PEP_48	chrA03_1_ORF332688	shared	G1
PEP_44	chrA03_2_ORF167738	shared	G1
PEP_42	chrA03_2_ORF1827	shared	G1
PEP_45	chrA03_2_ORF200986	shared	G1
PEP_46	chrA03_4_ORF120821	shared	G1
PEP_43	chrA03_6_ORF238101	shared	G1
PEP_61	chrA04_1_ORF337530	shared	G1
PEP_55	chrA04_2_ORF224992	shared	G1
PEP_56	chrA04_2_ORF253349	shared	G1
PEP_522	chrA04_2_ORF33715	shared	G1
PEP_58	chrA04_3_ORF290013	shared	G1
PEP_59	chrA04_3_ORF312201	shared	G1
PEP_60	chrA04_3_ORF325700	shared	G1
PEP_50	chrA04_3_ORF33863	shared	G1
PEP_51	chrA04_3_ORF40429	shared	G1
PEP_53	chrA04_4_ORF276647	shared	G1
PEP_49	chrA04_4_ORF335617	shared	G1
PEP_54	chrA04_5_ORF260380	shared	G1
PEP_52	chrA04_5_ORF279722	shared	G1
PEP_64	chrA05_1_ORF103295	shared	G1
PEP_69	chrA05_1_ORF339138	shared	G1
PEP_66	chrA05_2_ORF137481	shared	G1
PEP_595	chrA05_2_ORF338817	shared	G1
PEP_68	chrA05_3_ORF209441	shared	G1
PEP_62	chrA05_3_ORF28841	shared	G1
PEP_574	chrA05_4_ORF76981	shared	G1
PEP_65	chrA05_6_ORF237455	shared	G1
PEP_63	chrA05_6_ORF288511	shared	G1
PEP_594	chrA05_6_ORF46067	shared	G1
PEP_77	chrA06_1_ORF132930	shared	G1
PEP_88	chrA06_1_ORF360724	shared	G1
PEP_81	chrA06_2_ORF223102	shared	G1
PEP_85	chrA06_2_ORF286761	shared	G1
PEP_70	chrA06_2_ORF31664	shared	G1
PEP_71	chrA06_2_ORF35939	shared	G1
PEP_72	chrA06_2_ORF40948	shared	G1
PEP_90	chrA06_2_ORF415289	shared	G1
PEP_75	chrA06_3_ORF100877	shared	G1
PEP_80	chrA06_3_ORF223951	shared	G1
PEP_87	chrA06_3_ORF360674	shared	G1
PEP_84	chrA06_5_ORF165291	shared	G1
PEP_83	chrA06_5_ORF172103	shared	G1
PEP_82	chrA06_5_ORF196157	shared	G1
PEP_79	chrA06_5_ORF201927	shared	G1
PEP_89	chrA06_5_ORF26444	shared	G1
PEP_76	chrA06_5_ORF317836	shared	G1
PEP_74	chrA06_5_ORF333999	shared	G1
PEP_73	chrA06_5_ORF362549	shared	G1
PEP_525	chrA06_6_ORF163220	shared	G1
PEP_86	chrA06_6_ORF94653	shared	G1
PEP_91	chrA07_2_ORF49386	shared	G1
PEP_93	chrA07_3_ORF210017	shared	G1
PEP_94	chrA07_3_ORF219475	shared	G1
PEP_99	chrA08_2_ORF149343	shared	G1
PEP_526	chrA08_2_ORF165325	shared	G1
PEP_102	chrA08_2_ORF191019	shared	G1
PEP_103	chrA08_2_ORF202928	shared	G1
PEP_97	chrA08_3_ORF102509	shared	G1
PEP_96	chrA08_4_ORF203863	shared	G1
PEP_95	chrA08_4_ORF229052	shared	G1
PEP_104	chrA08_4_ORF36124	shared	G1
PEP_101	chrA08_5_ORF102731	shared	G1
PEP_100	chrA08_5_ORF134039	shared	G1
PEP_98	chrA08_5_ORF141790	shared	G1
PEP_111	chrA09_1_ORF35804	shared	G1
PEP_115	chrA09_1_ORF50509	shared	G1
PEP_118	chrA09_1_ORF59053	shared	G1
PEP_120	chrA09_1_ORF87124	shared	G1
PEP_122	chrA09_2_ORF171679	shared	G1
PEP_119	chrA09_2_ORF69920	shared	G1
PEP_112	chrA09_4_ORF162631	shared	G1
PEP_108	chrA09_4_ORF186746	shared	G1
PEP_116	chrA09_5_ORF147573	shared	G1
PEP_114	chrA09_5_ORF153304	shared	G1
PEP_110	chrA09_5_ORF187334	shared	G1
PEP_121	chrA09_6_ORF102640	shared	G1
PEP_117	chrA09_6_ORF147644	shared	G1
PEP_113	chrA09_6_ORF162762	shared	G1
PEP_109	chrA09_6_ORF187089	shared	G1
PEP_528	chrA10_2_ORF112993	shared	G1
PEP_135	chrA10_2_ORF146340	shared	G1
PEP_140	chrA10_2_ORF248634	shared	G1
PEP_125	chrA10_2_ORF4126	shared	G1
PEP_129	chrA10_2_ORF42459	shared	G1
PEP_133	chrA10_3_ORF122459	shared	G1
PEP_136	chrA10_3_ORF158039	shared	G1
PEP_141	chrA10_3_ORF259079	shared	G1
PEP_124	chrA10_3_ORF4144	shared	G1
PEP_128	chrA10_3_ORF42523	shared	G1
PEP_130	chrA10_3_ORF66689	shared	G1
PEP_137	chrA10_4_ORF161928	shared	G1
PEP_127	chrA10_5_ORF307034	shared	G1
PEP_131	chrA10_6_ORF239916	shared	G1
PEP_142	chrA10_6_ORF7889	shared	G1
PEP_529	chrA11_3_ORF41904	shared	G1
PEP_153	chrA12_1_ORF45607	shared	G1
PEP_530	chrA12_1_ORF62714	shared	G1
PEP_152	chrA12_2_ORF14469	shared	G1
PEP_160	chrA12_3_ORF181645	shared	G1
PEP_151	chrA12_3_ORF4337	shared	G1
PEP_159	chrA12_4_ORF76586	shared	G1
PEP_158	chrA12_5_ORF155518	shared	G1
PEP_154	chrA12_5_ORF171464	shared	G1
PEP_174	chrA13_1_ORF155298	shared	G1
PEP_164	chrA13_1_ORF36430	shared	G1
PEP_167	chrA13_1_ORF45318	shared	G1
PEP_177	chrA13_2_ORF231572	shared	G1
PEP_165	chrA13_2_ORF36843	shared	G1
PEP_169	chrA13_2_ORF99218	shared	G1
PEP_172	chrA13_3_ORF126000	shared	G1
PEP_161	chrA13_3_ORF14546	shared	G1
PEP_173	chrA13_4_ORF113857	shared	G1
PEP_171	chrA13_4_ORF123723	shared	G1
PEP_168	chrA13_4_ORF166793	shared	G1
PEP_176	chrA13_4_ORF17452	shared	G1
PEP_166	chrA13_4_ORF204481	shared	G1
PEP_175	chrA13_4_ORF73608	shared	G1
PEP_170	chrA13_5_ORF127953	shared	G1
PEP_163	chrA13_5_ORF210415	shared	G1
PEP_182	chrA14_2_ORF209926	shared	G1
PEP_186	chrA14_2_ORF272086	shared	G1
PEP_531	chrA14_3_ORF212625	shared	G1
PEP_185	chrA14_3_ORF228710	shared	G1
PEP_180	chrA14_4_ORF203297	shared	G1
PEP_181	chrA14_5_ORF156047	shared	G1
PEP_179	chrA14_5_ORF204690	shared	G1
PEP_184	chrA14_5_ORF95403	shared	G1
PEP_187	chrA14_6_ORF15181	shared	G1
PEP_183	chrA14_6_ORF95588	shared	G1
PEP_189	chrA15_1_ORF14296	shared	G1
PEP_192	chrA15_1_ORF55300	shared	G1
PEP_196	chrA15_2_ORF187008	shared	G1
PEP_194	chrA15_3_ORF87167	shared	G1
PEP_197	chrA15_4_ORF1215	shared	G1
PEP_533	chrA15_4_ORF151327	shared	G1
PEP_191	chrA15_4_ORF204860	shared	G1
PEP_195	chrA15_5_ORF100424	shared	G1
PEP_190	chrA15_5_ORF204320	shared	G1
PEP_201	chrA16_3_ORF169353	shared	G1
PEP_198	chrA16_3_ORF3252	shared	G1
PEP_200	chrA16_5_ORF145553	shared	G1
PEP_202	chrA16_5_ORF39416	shared	G1
PEP_535	chrA16_6_ORF137902	shared	G1
PEP_534	chrA16_6_ORF165505	shared	G1
PEP_199	chrA16_6_ORF167768	shared	G1
PEP_206	chrA17_1_ORF277600	shared	G1
PEP_536	chrA17_1_ORF59851	shared	G1
PEP_537	chrA17_3_ORF102066	shared	G1
PEP_203	chrA17_3_ORF60512	shared	G1
PEP_204	chrA17_6_ORF63362	shared	G1
PEP_207	chrA18_5_ORF191594	shared	G1
PEP_213	chrA18_6_ORF20914	shared	G1
PEP_215	chrA19_3_ORF132378	shared	G1
PEP_613	chrA19_4_ORF116221	shared	G1
PEP_214	chrA19_6_ORF245521	shared	G1
PEP_224	chrG01_1_ORF214714	shared	G1
PEP_226	chrG01_1_ORF224319	shared	G1
PEP_229	chrG01_1_ORF236982	shared	G1
PEP_232	chrG01_1_ORF239875	shared	G1
PEP_235	chrG01_1_ORF315422	shared	G1
PEP_246	chrG01_1_ORF615601	shared	G1
PEP_257	chrG01_1_ORF770253	shared	G1
PEP_259	chrG01_1_ORF781312	shared	G1
PEP_260	chrG01_1_ORF809883	shared	G1
PEP_579	chrG01_1_ORF82880	shared	G1
PEP_221	chrG01_2_ORF143884	shared	G1
PEP_225	chrG01_2_ORF223334	shared	G1
PEP_231	chrG01_2_ORF236842	shared	G1
PEP_236	chrG01_2_ORF315214	shared	G1
PEP_237	chrG01_2_ORF326562	shared	G1
PEP_615	chrG01_2_ORF371704	shared	G1
PEP_242	chrG01_2_ORF431508	shared	G1
PEP_245	chrG01_2_ORF598209	shared	G1
PEP_247	chrG01_2_ORF634035	shared	G1
PEP_252	chrG01_2_ORF714730	shared	G1
PEP_255	chrG01_2_ORF768128	shared	G1
PEP_249	chrG01_3_ORF665890	shared	G1
PEP_250	chrG01_3_ORF704272	shared	G1
PEP_541	chrG01_3_ORF704385	shared	G1
PEP_253	chrG01_3_ORF718253	shared	G1
PEP_256	chrG01_3_ORF769001	shared	G1
PEP_258	chrG01_3_ORF780343	shared	G1
PEP_244	chrG01_4_ORF355093	shared	G1
PEP_243	chrG01_4_ORF416337	shared	G1
PEP_581	chrG01_4_ORF42591	shared	G1
PEP_239	chrG01_4_ORF481300	shared	G1
PEP_238	chrG01_4_ORF484994	shared	G1
PEP_233	chrG01_4_ORF562106	shared	G1
PEP_228	chrG01_4_ORF616387	shared	G1
PEP_542	chrG01_4_ORF70773	shared	G1
PEP_261	chrG01_5_ORF2757	shared	G1
PEP_241	chrG01_5_ORF469150	shared	G1
PEP_240	chrG01_6_ORF473737	shared	G1
PEP_234	chrG01_6_ORF542805	shared	G1
PEP_223	chrG01_6_ORF659795	shared	G1
PEP_222	chrG01_6_ORF685894	shared	G1
PEP_220	chrG01_6_ORF784338	shared	G1
PEP_254	chrG01_6_ORF87022	shared	G1
PEP_270	chrG02_1_ORF174517	shared	G1
PEP_271	chrG02_1_ORF190649	shared	G1
PEP_278	chrG02_1_ORF328013	shared	G1
PEP_279	chrG02_1_ORF328786	shared	G1
PEP_280	chrG02_1_ORF330445	shared	G1
PEP_281	chrG02_1_ORF344067	shared	G1
PEP_269	chrG02_2_ORF174955	shared	G1
PEP_265	chrG02_2_ORF82061	shared	G1
PEP_263	chrG02_3_ORF28556	shared	G1
PEP_282	chrG02_3_ORF350430	shared	G1
PEP_283	chrG02_3_ORF350459	shared	G1
PEP_266	chrG02_4_ORF265014	shared	G1
PEP_264	chrG02_4_ORF357061	shared	G1
PEP_276	chrG02_4_ORF85218	shared	G1
PEP_546	chrG02_5_ORF11756	shared	G1
PEP_274	chrG02_5_ORF121831	shared	G1
PEP_272	chrG02_5_ORF177412	shared	G1
PEP_267	chrG02_5_ORF255705	shared	G1
PEP_543	chrG02_5_ORF361926	shared	G1
PEP_262	chrG02_5_ORF364202	shared	G1
PEP_275	chrG02_6_ORF120658	shared	G1
PEP_273	chrG02_6_ORF139245	shared	G1
PEP_268	chrG02_6_ORF214309	shared	G1
PEP_582	chrG02_6_ORF233098	shared	G1
PEP_545	chrG02_6_ORF302419	shared	G1
PEP_285	chrG03_1_ORF2252	shared	G1
PEP_291	chrG03_2_ORF139323	shared	G1
PEP_286	chrG03_2_ORF60227	shared	G1
PEP_292	chrG03_3_ORF189093	shared	G1
PEP_287	chrG03_3_ORF73132	shared	G1
PEP_548	chrG03_3_ORF95314	shared	G1
PEP_294	chrG03_4_ORF174077	shared	G1
PEP_295	chrG03_5_ORF13363	shared	G1
PEP_296	chrG03_6_ORF13435	shared	G1
PEP_290	chrG03_6_ORF251785	shared	G1
PEP_288	chrG03_6_ORF306189	shared	G1
PEP_310	chrG04_1_ORF141640	shared	G1
PEP_312	chrG04_1_ORF215321	shared	G1
PEP_317	chrG04_1_ORF249577	shared	G1
PEP_319	chrG04_1_ORF282807	shared	G1
PEP_620	chrG04_1_ORF50717	shared	G1
PEP_308	chrG04_2_ORF110077	shared	G1
PEP_309	chrG04_3_ORF109226	shared	G1
PEP_299	chrG04_3_ORF31334	shared	G1
PEP_314	chrG04_4_ORF122122	shared	G1
PEP_311	chrG04_4_ORF148671	shared	G1
PEP_302	chrG04_4_ORF304059	shared	G1
PEP_298	chrG04_4_ORF334260	shared	G1
PEP_318	chrG04_4_ORF72907	shared	G1
PEP_316	chrG04_5_ORF108955	shared	G1
PEP_307	chrG04_5_ORF250981	shared	G1
PEP_305	chrG04_5_ORF276585	shared	G1
PEP_304	chrG04_5_ORF279756	shared	G1
PEP_303	chrG04_5_ORF292294	shared	G1
PEP_300	chrG04_5_ORF317736	shared	G1
PEP_315	chrG04_6_ORF109902	shared	G1
PEP_306	chrG04_6_ORF258707	shared	G1
PEP_323	chrG05_1_ORF18369	shared	G1
PEP_550	chrG05_1_ORF343157	shared	G1
PEP_549	chrG05_2_ORF288593	shared	G1
PEP_332	chrG05_3_ORF163779	shared	G1
PEP_339	chrG05_3_ORF317146	shared	G1
PEP_340	chrG05_3_ORF317161	shared	G1
PEP_324	chrG05_3_ORF43804	shared	G1
PEP_328	chrG05_3_ORF60247	shared	G1
PEP_329	chrG05_4_ORF287749	shared	G1
PEP_326	chrG05_4_ORF309773	shared	G1
PEP_322	chrG05_4_ORF360140	shared	G1
PEP_337	chrG05_4_ORF68326	shared	G1
PEP_335	chrG05_4_ORF98511	shared	G1
PEP_331	chrG05_5_ORF226488	shared	G1
PEP_330	chrG05_5_ORF226510	shared	G1
PEP_321	chrG05_5_ORF362424	shared	G1
PEP_327	chrG05_6_ORF307066	shared	G1
PEP_325	chrG05_6_ORF313433	shared	G1
PEP_338	chrG05_6_ORF60824	shared	G1
PEP_336	chrG05_6_ORF68854	shared	G1
PEP_350	chrG06_1_ORF338315	shared	G1
PEP_552	chrG06_2_ORF274443	shared	G1
PEP_551	chrG06_4_ORF203186	shared	G1
PEP_353	chrG06_4_ORF46773	shared	G1
PEP_352	chrG06_4_ORF50817	shared	G1
PEP_555	chrG06_4_ORF63352	shared	G1
PEP_554	chrG06_4_ORF91507	shared	G1
PEP_349	chrG06_5_ORF101053	shared	G1
PEP_348	chrG06_5_ORF107734	shared	G1
PEP_347	chrG06_5_ORF120266	shared	G1
PEP_343	chrG06_5_ORF326798	shared	G1
PEP_351	chrG06_5_ORF63254	shared	G1
PEP_553	chrG06_5_ORF93245	shared	G1
PEP_341	chrG06_6_ORF417815	shared	G1
PEP_360	chrG07_1_ORF148214	shared	G1
PEP_354	chrG07_1_ORF1991	shared	G1
PEP_357	chrG07_1_ORF62081	shared	G1
PEP_362	chrG07_2_ORF203071	shared	G1
PEP_556	chrG07_2_ORF241817	shared	G1
PEP_361	chrG07_3_ORF157467	shared	G1
PEP_359	chrG07_3_ORF99992	shared	G1
PEP_363	chrG07_5_ORF15046	shared	G1
PEP_356	chrG07_5_ORF206659	shared	G1
PEP_358	chrG07_6_ORF178638	shared	G1
PEP_355	chrG07_6_ORF232658	shared	G1
PEP_377	chrG08_1_ORF271777	shared	G1
PEP_370	chrG08_2_ORF161800	shared	G1
PEP_366	chrG08_2_ORF98235	shared	G1
PEP_369	chrG08_3_ORF162055	shared	G1
PEP_374	chrG08_3_ORF195320	shared	G1
PEP_379	chrG08_3_ORF296839	shared	G1
PEP_380	chrG08_3_ORF298240	shared	G1
PEP_364	chrG08_3_ORF41024	shared	G1
PEP_373	chrG08_4_ORF133772	shared	G1
PEP_371	chrG08_4_ORF160702	shared	G1
PEP_365	chrG08_4_ORF235886	shared	G1
PEP_372	chrG08_5_ORF133602	shared	G1
PEP_586	chrG08_6_ORF149307	shared	G1
PEP_368	chrG08_6_ORF216480	shared	G1
PEP_367	chrG08_6_ORF217624	shared	G1
PEP_378	chrG08_6_ORF52804	shared	G1
PEP_558	chrG10_1_ORF177273	shared	G1
PEP_384	chrG10_1_ORF20464	shared	G1
PEP_385	chrG10_1_ORF35833	shared	G1
PEP_381	chrG10_2_ORF4417	shared	G1
PEP_382	chrG10_2_ORF4480	shared	G1
PEP_398	chrG10_3_ORF136554	shared	G1
PEP_399	chrG10_3_ORF148811	shared	G1
PEP_402	chrG10_3_ORF194209	shared	G1
PEP_405	chrG10_3_ORF280374	shared	G1
PEP_406	chrG10_3_ORF282923	shared	G1
PEP_383	chrG10_3_ORF9457	shared	G1
PEP_403	chrG10_4_ORF145343	shared	G1
PEP_401	chrG10_4_ORF153111	shared	G1
PEP_395	chrG10_4_ORF234372	shared	G1
PEP_391	chrG10_4_ORF240837	shared	G1
PEP_388	chrG10_4_ORF294313	shared	G1
PEP_396	chrG10_5_ORF234965	shared	G1
PEP_394	chrG10_5_ORF235300	shared	G1
PEP_390	chrG10_5_ORF265104	shared	G1
PEP_387	chrG10_5_ORF299264	shared	G1
PEP_400	chrG10_6_ORF153491	shared	G1
PEP_397	chrG10_6_ORF227299	shared	G1
PEP_389	chrG10_6_ORF287793	shared	G1
PEP_404	chrG10_6_ORF99479	shared	G1
PEP_408	chrG11_1_ORF25999	shared	G1
PEP_413	chrG11_1_ORF91718	shared	G1
PEP_407	chrG11_2_ORF4327	shared	G1
PEP_412	chrG11_2_ORF84888	shared	G1
PEP_559	chrG11_3_ORF29894	shared	G1
PEP_411	chrG11_3_ORF85194	shared	G1
PEP_409	chrG11_5_ORF74883	shared	G1
PEP_423	chrG12_1_ORF59978	shared	G1
PEP_416	chrG12_3_ORF31853	shared	G1
PEP_419	chrG12_3_ORF57987	shared	G1
PEP_415	chrG12_4_ORF196437	shared	G1
PEP_414	chrG12_4_ORF220219	shared	G1
PEP_417	chrG12_5_ORF176705	shared	G1
PEP_426	chrG12_5_ORF57781	shared	G1
PEP_424	chrG12_6_ORF158226	shared	G1
PEP_418	chrG12_6_ORF165477	shared	G1
PEP_439	chrG13_1_ORF214085	shared	G1
PEP_436	chrG13_2_ORF176443	shared	G1
PEP_438	chrG13_3_ORF207980	shared	G1
PEP_437	chrG13_4_ORF42637	shared	G1
PEP_432	chrG13_5_ORF117051	shared	G1
PEP_561	chrG13_6_ORF134791	shared	G1
PEP_431	chrG13_6_ORF192040	shared	G1
PEP_448	chrG14_2_ORF207845	shared	G1
PEP_449	chrG14_3_ORF221633	shared	G1
PEP_441	chrG14_3_ORF26786	shared	G1
PEP_446	chrG14_4_ORF125270	shared	G1
PEP_562	chrG14_4_ORF297436	shared	G1
PEP_451	chrG14_4_ORF53598	shared	G1
PEP_450	chrG14_4_ORF68451	shared	G1
PEP_445	chrG14_5_ORF144629	shared	G1
PEP_444	chrG14_5_ORF230808	shared	G1
PEP_440	chrG14_5_ORF291267	shared	G1
PEP_632	chrG14_6_ORF161601	shared	G1
PEP_452	chrG14_6_ORF48338	shared	G1
PEP_455	chrG15_1_ORF39997	shared	G1
PEP_463	chrG15_2_ORF139242	shared	G1
PEP_454	chrG15_2_ORF3122	shared	G1
PEP_457	chrG15_2_ORF73927	shared	G1
PEP_464	chrG15_3_ORF140113	shared	G1
PEP_456	chrG15_3_ORF51893	shared	G1
PEP_461	chrG15_4_ORF114554	shared	G1
PEP_460	chrG15_4_ORF122263	shared	G1
PEP_459	chrG15_4_ORF135894	shared	G1
PEP_468	chrG15_4_ORF34616	shared	G1
PEP_462	chrG15_5_ORF114807	shared	G1
PEP_458	chrG15_5_ORF153668	shared	G1
PEP_466	chrG15_5_ORF40131	shared	G1
PEP_465	chrG15_5_ORF74289	shared	G1
PEP_473	chrG16_4_ORF149824	shared	G1
PEP_472	chrG16_4_ORF155678	shared	G1
PEP_470	chrG16_4_ORF196562	shared	G1
PEP_481	chrG16_4_ORF19703	shared	G1
PEP_480	chrG16_4_ORF32672	shared	G1
PEP_477	chrG16_5_ORF107317	shared	G1
PEP_476	chrG16_5_ORF116968	shared	G1
PEP_474	chrG16_5_ORF123372	shared	G1
PEP_478	chrG16_5_ORF80697	shared	G1
PEP_482	chrG17_1_ORF15674	shared	G1
PEP_492	chrG17_1_ORF224742	shared	G1
PEP_566	chrG17_2_ORF199131	shared	G1
PEP_485	chrG17_2_ORF48970	shared	G1
PEP_487	chrG17_2_ORF67093	shared	G1
PEP_489	chrG17_2_ORF92945	shared	G1
PEP_491	chrG17_3_ORF188763	shared	G1
PEP_483	chrG17_3_ORF22090	shared	G1
PEP_484	chrG17_3_ORF22160	shared	G1
PEP_564	chrG17_3_ORF24544	shared	G1
PEP_493	chrG17_3_ORF261142	shared	G1
PEP_488	chrG17_3_ORF75129	shared	G1
PEP_490	chrG17_6_ORF172462	shared	G1
PEP_506	chrG18_1_ORF235241	shared	G1
PEP_496	chrG18_2_ORF2922	shared	G1
PEP_505	chrG18_3_ORF207318	shared	G1
PEP_498	chrG18_3_ORF54419	shared	G1
PEP_499	chrG18_4_ORF188116	shared	G1
PEP_588	chrG18_5_ORF151965	shared	G1
PEP_497	chrG18_6_ORF223170	shared	G1
PEP_641	chrG18_6_ORF84275	shared	G1
PEP_516	chrG19_1_ORF231488	shared	G1
PEP_509	chrG19_1_ORF98147	shared	G1
PEP_510	chrG19_2_ORF118693	shared	G1
PEP_507	chrG19_2_ORF35653	shared	G1
PEP_511	chrG19_3_ORF121271	shared	G1
PEP_512	chrG19_3_ORF127471	shared	G1
PEP_513	chrG19_3_ORF132452	shared	G1
PEP_568	chrG19_3_ORF55014	shared	G1
PEP_514	chrG19_4_ORF129478	shared	G1
PEP_508	chrG19_4_ORF225457	shared	G1
PEP_515	chrG19_6_ORF65140	shared	G1
PEP_8	chrA01_1_ORF163883	Alba_specific	G2
PEP_520	chrA02_2_ORF129883	Alba_specific	G2
PEP_521	chrA02_2_ORF270077	Alba_specific	G2
PEP_105	chrA08_5_ORF17277	Alba_specific	G2
PEP_527	chrA10_4_ORF295974	Alba_specific	G2
PEP_139	chrA10_5_ORF110609	Alba_specific	G2
PEP_156	chrA12_4_ORF156740	Alba_specific	G2
PEP_157	chrA12_5_ORF156699	Alba_specific	G2
PEP_155	chrA12_5_ORF156736	Alba_specific	G2
PEP_193	chrA15_6_ORF166505	Alba_specific	G2
PEP_209	chrA18_1_ORF85923	Alba_specific	G2
PEP_212	chrA18_2_ORF123199	Alba_specific	G2
PEP_210	chrA18_2_ORF88078	Alba_specific	G2
PEP_218	chrA19_5_ORF5779	Alba_specific	G2
PEP_570	chrA01_3_ORF489577	Alba_specific	G2
PEP_589	chrA01_4_ORF434813	Alba_specific	G2
PEP_590	chrA01_3_ORF811436	Alba_specific	G2
PEP_7	chrA01_1_ORF131759	Alba_specific	G2
PEP_591	chrA03_3_ORF41550	Alba_specific	G2
PEP_592	chrA03_4_ORF13782	Alba_specific	G2
PEP_572	chrA04_2_ORF82403	Alba_specific	G2
PEP_523	chrA04_5_ORF285711	Alba_specific	G2
PEP_596	chrA05_1_ORF357824	Alba_specific	G2
PEP_573	chrA05_6_ORF226211	Alba_specific	G2
PEP_67	chrA05_3_ORF189211	Alba_specific	G2
PEP_593	chrA05_5_ORF119502	Alba_specific	G2
PEP_597	chrA06_1_ORF55545	Alba_specific	G2
PEP_599	chrA06_6_ORF49887	Alba_specific	G2
PEP_598	chrA06_1_ORF167240	Alba_specific	G2
PEP_601	chrA07_6_ORF186043	Alba_specific	G2
PEP_575	chrA07_1_ORF220050	Alba_specific	G2
PEP_600	chrA07_3_ORF34530	Alba_specific	G2
PEP_106	chrA08_6_ORF915	Alba_specific	G2
PEP_107	chrA08_4_ORF905	Alba_specific	G2
PEP_602	chrA08_4_ORF53460	Alba_specific	G2
PEP_134	chrA10_1_ORF135909	Alba_specific	G2
PEP_603	chrA10_6_ORF264814	Alba_specific	G2
PEP_148	chrA11_6_ORF57734	Alba_specific	G2
PEP_143	chrA11_4_ORF144748	Alba_specific	G2
PEP_150	chrA12_6_ORF216856	Alba_specific	G2
PEP_604	chrA12_6_ORF15263	Alba_specific	G2
PEP_605	chrA13_2_ORF196182	Alba_specific	G2
PEP_162	chrA13_5_ORF218188	Alba_specific	G2
PEP_607	chrA14_5_ORF88930	Alba_specific	G2
PEP_577	chrA14_3_ORF134022	Alba_specific	G2
PEP_608	chrA15_5_ORF160480	Alba_specific	G2
PEP_578	chrA18_4_ORF11178	Alba_specific	G2
PEP_538	chrA18_4_ORF152237	Alba_specific	G2
PEP_614	chrA19_6_ORF117306	Alba_specific	G2
PEP_539	chrG01_1_ORF187268	Glandulosa_specific	G3
PEP_284	chrG02_4_ORF6239	Glandulosa_specific	G3
PEP_289	chrG03_6_ORF282919	Glandulosa_specific	G3
PEP_344	chrG06_6_ORF228049	Glandulosa_specific	G3
PEP_342	chrG06_6_ORF367225	Glandulosa_specific	G3
PEP_393	chrG10_4_ORF234769	Glandulosa_specific	G3
PEP_392	chrG10_6_ORF236247	Glandulosa_specific	G3
PEP_410	chrG11_4_ORF36566	Glandulosa_specific	G3
PEP_425	chrG12_3_ORF145060	Glandulosa_specific	G3
PEP_422	chrG12_4_ORF162514	Glandulosa_specific	G3
PEP_420	chrG12_4_ORF162537	Glandulosa_specific	G3
PEP_421	chrG12_6_ORF162669	Glandulosa_specific	G3
PEP_429	chrG13_2_ORF314	Glandulosa_specific	G3
PEP_475	chrG16_4_ORF117511	Glandulosa_specific	G3
PEP_495	chrG17_1_ORF277594	Glandulosa_specific	G3
PEP_486	chrG17_4_ORF215390	Glandulosa_specific	G3
PEP_504	chrG18_1_ORF134164	Glandulosa_specific	G3
PEP_500	chrG18_2_ORF99642	Glandulosa_specific	G3
PEP_502	chrG18_3_ORF133825	Glandulosa_specific	G3
PEP_503	chrG18_3_ORF133828	Glandulosa_specific	G3
PEP_617	chrG01_2_ORF625488	Glandulosa_specific	G3
PEP_580	chrG01_4_ORF249695	Glandulosa_specific	G3
PEP_616	chrG01_6_ORF436231	Glandulosa_specific	G3
PEP_540	chrG01_4_ORF485486	Glandulosa_specific	G3
PEP_618	chrG01_1_ORF802689	Glandulosa_specific	G3
PEP_544	chrG02_3_ORF66796	Glandulosa_specific	G3
PEP_619	chrG03_3_ORF354082	Glandulosa_specific	G3
PEP_293	chrG03_5_ORF187682	Glandulosa_specific	G3
PEP_583	chrG05_3_ORF206854	Glandulosa_specific	G3
PEP_622	chrG05_4_ORF4224	Glandulosa_specific	G3
PEP_557	chrG08_6_ORF148627	Glandulosa_specific	G3
PEP_587	chrG08_1_ORF228563	Glandulosa_specific	G3
PEP_375	chrG08_4_ORF130751	Glandulosa_specific	G3
PEP_625	chrG10_5_ORF324498	Glandulosa_specific	G3
PEP_626	chrG10_6_ORF293679	Glandulosa_specific	G3
PEP_627	chrG10_3_ORF124277	Glandulosa_specific	G3
PEP_629	chrG11_4_ORF3394	Glandulosa_specific	G3
PEP_560	chrG13_4_ORF190939	Glandulosa_specific	G3
PEP_631	chrG14_3_ORF63545	Glandulosa_specific	G3
PEP_469	chrG15_3_ORF225630	Glandulosa_specific	G3
PEP_635	chrG16_1_ORF97429	Glandulosa_specific	G3
PEP_637	chrG17_3_ORF39694	Glandulosa_specific	G3
PEP_563	chrG17_6_ORF261566	Glandulosa_specific	G3
PEP_639	chrG18_5_ORF182489	Glandulosa_specific	G3
PEP_567	chrG18_6_ORF137548	Glandulosa_specific	G3
PEP_640	chrG18_4_ORF115594	Glandulosa_specific	G3
PEP_569	chrG19_2_ORF170701	Glandulosa_specific	G3
PEP_642	chrG19_2_ORF24952	Glandulosa_specific	G3
