# Supplementary material for: Identification and intra-genus conservation analysis of non-conventional peptides in hybrid poplar 84K
Source: For Res (Fayettev). 2026 Feb 28;6:e004. doi: 10.48130/forres-0026-0004 (PMC13187908; doi:10.48130/forres-0026-0004)
Supplement: Supplementary file 1 — Supplementary data to this article can be found online. [file forres-6-1-e004-Supplementary.zip › 10.48130_forres-0026-0004-Suppl-TableS6.xlsx]

## Sheet: Table S6
Table S6. KEGG enrichment analysis results of allele-associated genes
Pathway_ID	Category	Subcategory	ID	Description	BgRatio	RichFactor	FoldEnrichment	zScore	pvalue	p.adjust	qvalue	GeneID	Count	Group
ath04981	Organismal Systems	Digestive system	ath04981	Folate transport and metabolism - Arabidopsis thaliana (thale cress)	40/5609	0.075	26.2922	8.58557	0.000176477	0.00405897	0.00260071	AT4G37930/AT3G25900/AT3G53510	3	G2
ath00710	Metabolism	Energy metabolism	ath00710	Carbon fixation by Calvin cycle - Arabidopsis thaliana (thale cress)	71/5609	0.0422535	14.8125	6.26421	0.000967208	0.0111229	0.0071268	AT1G53240/AT3G04120/AT1G13440	3	G2
ath00670	Metabolism	Metabolism of cofactors and vitamins	ath00670	One carbon pool by folate - Arabidopsis thaliana (thale cress)	42/5609	0.047619	16.6935	5.45977	0.00614644	0.0356315	0.0228302	AT4G37930/AT3G25900	2	G2
ath00630	Metabolism	Carbohydrate metabolism	ath00630	Glyoxylate and dicarboxylate metabolism - Arabidopsis thaliana (thale cress)	78/5609	0.025641	8.98878	3.79986	0.0201952	0.0928979	0.0595227	AT1G53240/AT4G37930	2	G2
ath00620	Metabolism	Carbohydrate metabolism	ath00620	Pyruvate metabolism - Arabidopsis thaliana (thale cress)	97/5609	0.0206186	7.22809	3.30924	0.0303427	0.0996975	0.0638794	AT1G53240/AT1G67280	2	G2
ath00010	Metabolism	Carbohydrate metabolism	ath00010	Glycolysis / Gluconeogenesis - Arabidopsis thaliana (thale cress)	119/5609	0.0168067	5.89181	2.88468	0.0441228	0.123241	0.0789643	AT3G04120/AT1G13440	2	G2
ath00270	Metabolism	Amino acid metabolism	ath00270	Cysteine and methionine metabolism - Arabidopsis thaliana (thale cress)	125/5609	0.016	5.609	2.78711	0.0482246	0.123241	0.0789643	AT1G53240/AT3G25900	2	G2
ath00730	Metabolism	Metabolism of cofactors and vitamins	ath00730	Thiamine metabolism - Arabidopsis thaliana (thale cress)	21/5609	0.047619	16.6935	3.85338	0.0583265	0.134151	0.0859549	AT3G21500	1	G2
ath00310	Metabolism	Amino acid metabolism	ath00310	Lysine degradation - Arabidopsis thaliana (thale cress)	30/5609	0.0333333	11.6854	3.13845	0.0823339	0.172153	0.110304	AT4G02020	1	G2
ath04075	Environmental Information Processing	Signal transduction	ath04075	Plant hormone signal transduction - Arabidopsis thaliana (thale cress)	420/5609	0.00714286	2.50402	1.71387	0.112794	0.216189	0.138519	AT4G38840/AT3G16500/AT3G56760	3	G2
ath00900	Metabolism	Metabolism of terpenoids and polyketides	ath00900	Terpenoid backbone biosynthesis - Arabidopsis thaliana (thale cress)	61/5609	0.0163934	5.74693	1.99366	0.160707	0.235901	0.15115	AT3G21500	1	G2
ath00020	Metabolism	Carbohydrate metabolism	ath00020	Citrate cycle (TCA cycle) - Arabidopsis thaliana (thale cress)	64/5609	0.015625	5.47754	1.92673	0.167948	0.235901	0.15115	AT1G53240	1	G2
ath03083	Genetic Information Processing	Chromosome	ath03083	Polycomb repressive complex - Arabidopsis thaliana (thale cress)	65/5609	0.0153846	5.39327	1.90535	0.170349	0.235901	0.15115	AT4G02020	1	G2
ath02010	Environmental Information Processing	Membrane transport	ath02010	ABC transporters - Arabidopsis thaliana (thale cress)	68/5609	0.0147059	5.15533	1.84377	0.177513	0.235901	0.15115	AT3G53510	1	G2
ath00260	Metabolism	Amino acid metabolism	ath00260	Glycine, serine and threonine metabolism - Arabidopsis thaliana (thale cress)	70/5609	0.0142857	5.00804	1.80471	0.182256	0.235901	0.15115	AT4G37930	1	G2
ath00460	Metabolism	Metabolism of other amino acids	ath00460	Cyanoamino acid metabolism - Arabidopsis thaliana (thale cress)	71/5609	0.0140845	4.9375	1.78573	0.184619	0.235901	0.15115	AT4G37930	1	G2
ath00195	Metabolism	Energy metabolism	ath00195	Photosynthesis - Arabidopsis thaliana (thale cress)	77/5609	0.012987	4.55276	1.67885	0.198658	0.24048	0.154083	AT4G05180	1	G2
ath00970	Genetic Information Processing	Translation	ath00970	Aminoacyl-tRNA biosynthesis - Arabidopsis thaliana (thale cress)	199/5609	0.00502513	1.76162	0.58507	0.439408	0.505319	0.323774	AT3G11710	1	G2
ath04626	Organismal Systems	Environmental adaptation	ath04626	Plant-pathogen interaction - Arabidopsis thaliana (thale cress)	216/5609	0.00462963	1.62297	0.499371	0.466976	0.51145	0.327702	AT3G56760	1	G2
ath03010	Genetic Information Processing	Translation	ath03010	Ribosome - Arabidopsis thaliana (thale cress)	359/5609	0.00278552	0.976497	-0.0246166	0.653466	0.653466	0.418697	AT1G04270	1	G2
ath00630	Metabolism	Carbohydrate metabolism	ath00630	Glyoxylate and dicarboxylate metabolism - Arabidopsis thaliana (thale cress)	78/5609	0.166667	5.3419	6.92929	6.39e-07	2.91e-05	2.39e-05	AT2G22780/AT1G32470/AT1G80380/AT3G14420/AT5G43330/AT5G35630/AT5G37600/AT1G68010/AT4G37930/AT5G36790/AT1G70580/AT2G35120/AT4G13930	13	G1
ath03010	Genetic Information Processing	Translation	ath03010	Ribosome - Arabidopsis thaliana (thale cress)	359/5609	0.0807799	2.58911	5.58451	1.53e-06	4.63e-05	3.8e-05	AT5G54600/AT3G61110/AT2G27530/AT5G30510/AT3G13580/AT1G48350/AT5G27700/AT3G45030/AT5G39740/AT3G62870/AT2G19740/AT5G48760/AT4G09800/AT4G13170/AT2G36620/AT3G52580/AT3G44890/AT1G04270/AT3G11940/AT5G65220/AT4G34670/AT3G04920/AT5G09510/AT3G04840/AT4G10450/AT1G72370/AT3G09630/AT2G37270/AT2G44120	29	G1
ath00710	Metabolism	Energy metabolism	ath00710	Carbon fixation by Calvin cycle - Arabidopsis thaliana (thale cress)	71/5609	0.15493	4.96571	6.03444	1e-05	0.000227809	0.000187096	AT2G22780/AT2G45290/AT3G26650/AT4G38970/AT1G79550/AT5G43330/AT5G13420/AT3G55800/AT4G15530/AT1G70580/AT5G61410	11	G1
ath03050	Genetic Information Processing	Folding, sorting and degradation	ath03050	Proteasome - Arabidopsis thaliana (thale cress)	61/5609	0.147541	4.7289	5.25461	9.77e-05	0.00177835	0.00146053	AT3G05530/AT2G05840/AT4G38630/AT3G14290/AT2G20580/AT5G05780/AT5G19990/AT2G32730/AT1G53750	9	G1
ath00620	Metabolism	Carbohydrate metabolism	ath00620	Pyruvate metabolism - Arabidopsis thaliana (thale cress)	97/5609	0.0927835	2.97384	3.5189	0.00307717	0.0400032	0.032854	AT2G22780/AT1G23800/AT1G11840/AT3G52990/AT5G43330/AT3G25860/AT4G15530/AT3G48000/AT3G02720	9	G1
ath00260	Metabolism	Amino acid metabolism	ath00260	Glycine, serine and threonine metabolism - Arabidopsis thaliana (thale cress)	70/5609	0.1	3.20514	3.33145	0.00584027	0.0662171	0.0543831	AT1G32470/AT1G80380/AT1G68010/AT4G37930/AT1G70580/AT2G35120/AT4G13930	7	G1
ath00190	Metabolism	Energy metabolism	ath00190	Oxidative phosphorylation - Arabidopsis thaliana (thale cress)	170/5609	0.0705882	2.26245	2.99946	0.00654895	0.0662171	0.0543831	AT1G01050/AT4G38510/AT3G53620/AT3G01390/AT5G08670/AT1G65290/AT3G12260/AT3G15640/AT1G04630/AT3G52300/AT5G62670/AT3G03100	12	G1
ath00030	Metabolism	Carbohydrate metabolism	ath00030	Pentose phosphate pathway - Arabidopsis thaliana (thale cress)	58/5609	0.103448	3.31567	3.18103	0.00893369	0.0812965	0.0667675	AT2G45290/AT4G38970/AT1G23190/AT5G51820/AT5G13420/AT5G61410	6	G1
ath00910	Metabolism	Energy metabolism	ath00910	Nitrogen metabolism - Arabidopsis thaliana (thale cress)	43/5609	0.116279	3.72691	3.22104	0.0102917	0.0851406	0.0699246	AT3G01500/AT5G35630/AT1G70410/AT5G18170/AT5G37600	5	G1
ath00010	Metabolism	Carbohydrate metabolism	ath00010	Glycolysis / Gluconeogenesis - Arabidopsis thaliana (thale cress)	119/5609	0.0756303	2.42406	2.81759	0.0116202	0.0857693	0.0704409	AT1G23800/AT4G38970/AT3G52990/AT1G79550/AT1G23190/AT5G51820/AT3G25860/AT4G15530/AT3G48000	9	G1
ath00053	Metabolism	Carbohydrate metabolism	ath00053	Ascorbate and aldarate metabolism - Arabidopsis thaliana (thale cress)	62/5609	0.0967742	3.10175	2.98615	0.0122528	0.0857693	0.0704409	AT1G23800/AT1G77490/AT4G35000/AT3G09640/AT1G75270/AT3G48000	6	G1
ath00480	Metabolism	Metabolism of other amino acids	ath00480	Glutathione metabolism - Arabidopsis thaliana (thale cress)	102/5609	0.0784314	2.51384	2.76876	0.0138603	0.0861572	0.0707596	AT3G03190/AT1G77490/AT4G35000/AT3G09640/AT1G75270/AT4G11600/AT1G63460/AT2G25080	8	G1
ath00020	Metabolism	Carbohydrate metabolism	ath00020	Citrate cycle (TCA cycle) - Arabidopsis thaliana (thale cress)	64/5609	0.09375	3.00482	2.89453	0.0142017	0.0861572	0.0707596	AT2G22780/AT5G43330/AT4G26910/AT3G25860/AT2G20420/AT5G23250	6	G1
ath00785	Metabolism	Metabolism of cofactors and vitamins	ath00785	Lipoic acid metabolism - Arabidopsis thaliana (thale cress)	36/5609	0.111111	3.56127	2.76647	0.0247746	0.140598	0.115471	AT1G32470/AT4G26910/AT3G25860/AT2G35120	4	G1
ath01320	Metabolism	Carbohydrate metabolism	ath01320	Sulfur cycle - Arabidopsis thaliana (thale cress)	21/5609	0.142857	4.57878	2.94835	0.0262656	0.140598	0.115471	AT2G43750/AT3G61440/AT4G14880	3	G1
ath00220	Metabolism	Amino acid metabolism	ath00220	Arginine biosynthesis - Arabidopsis thaliana (thale cress)	38/5609	0.105263	3.37383	2.63475	0.0295965	0.149627	0.122886	AT5G35630/AT5G18170/AT5G37600/AT1G70580	4	G1
ath00195	Metabolism	Energy metabolism	ath00195	Photosynthesis - Arabidopsis thaliana (thale cress)	77/5609	0.0779221	2.49751	2.37432	0.0323095	0.154745	0.12709	AT4G05180/AT1G30380/AT5G64040/AT1G79040/AT1G06680/AT3G55330	6	G1
ath00670	Metabolism	Metabolism of cofactors and vitamins	ath00670	One carbon pool by folate - Arabidopsis thaliana (thale cress)	42/5609	0.0952381	3.05252	2.39587	0.0408011	0.185645	0.152467	AT1G32470/AT4G37930/AT2G35120/AT4G13930	4	G1
ath00310	Metabolism	Amino acid metabolism	ath00310	Lysine degradation - Arabidopsis thaliana (thale cress)	30/5609	0.1	3.20514	2.17311	0.0654877	0.28378	0.233064	AT1G23800/AT4G26910/AT3G48000	3	G1
ath00250	Metabolism	Amino acid metabolism	ath00250	Alanine, aspartate and glutamate metabolism - Arabidopsis thaliana (thale cress)	51/5609	0.0784314	2.51384	1.9488	0.0736444	0.298476	0.245134	AT5G35630/AT5G18170/AT5G37600/AT1G70580	4	G1
ath00230	Metabolism	Nucleotide metabolism	ath00230	Purine metabolism - Arabidopsis thaliana (thale cress)	95/5609	0.0631579	2.0243	1.80684	0.0754391	0.298476	0.245134	AT4G11010/AT1G23190/AT5G03300/AT5G51820/AT5G63400/AT4G09320	6	G1
ath00330	Metabolism	Amino acid metabolism	ath00330	Arginine and proline metabolism - Arabidopsis thaliana (thale cress)	54/5609	0.0740741	2.37418	1.8208	0.0868669	0.319852	0.262689	AT1G23800/AT2G27450/AT5G14800/AT3G48000	4	G1
ath00520	Metabolism	Carbohydrate metabolism	ath00520	Amino sugar and nucleotide sugar metabolism - Arabidopsis thaliana (thale cress)	123/5609	0.0569106	1.82407	1.65825	0.0888613	0.319852	0.262689	AT1G31070/AT1G23190/AT5G51820/AT3G46440/AT5G17310/AT3G10740/AT5G19220	7	G1
ath00052	Metabolism	Carbohydrate metabolism	ath00052	Galactose metabolism - Arabidopsis thaliana (thale cress)	57/5609	0.0701754	2.24922	1.70105	0.101158	0.340939	0.280008	AT5G11720/AT1G23190/AT5G51820/AT5G17310	4	G1
ath00340	Metabolism	Amino acid metabolism	ath00340	Histidine metabolism - Arabidopsis thaliana (thale cress)	19/5609	0.105263	3.37383	1.85988	0.117114	0.378785	0.31109	AT1G23800/AT3G48000	2	G1
ath00920	Metabolism	Energy metabolism	ath00920	Sulfur metabolism - Arabidopsis thaliana (thale cress)	40/5609	0.075	2.40386	1.59892	0.127745	0.387495	0.318243	AT2G43750/AT3G61440/AT4G14880	3	G1
ath00730	Metabolism	Metabolism of cofactors and vitamins	ath00730	Thiamine metabolism - Arabidopsis thaliana (thale cress)	21/5609	0.0952381	3.05252	1.69095	0.138231	0.393355	0.323056	AT5G54770/AT5G63400	2	G1
ath00380	Metabolism	Amino acid metabolism	ath00380	Tryptophan metabolism - Arabidopsis thaliana (thale cress)	64/5609	0.0625	2.00321	1.44843	0.138323	0.393355	0.323056	AT1G80360/AT1G23800/AT4G26910/AT3G48000	4	G1
ath00071	Metabolism	Lipid metabolism	ath00071	Fatty acid degradation - Arabidopsis thaliana (thale cress)	47/5609	0.0638298	2.04584	1.29199	0.180027	0.482046	0.395897	AT1G23800/AT2G33150/AT3G48000	3	G1
ath00561	Metabolism	Lipid metabolism	ath00561	Glycerolipid metabolism - Arabidopsis thaliana (thale cress)	71/5609	0.056338	1.80571	1.22602	0.180105	0.482046	0.395897	AT1G23800/AT1G80380/AT3G11670/AT3G48000	4	G1
ath00270	Metabolism	Amino acid metabolism	ath00270	Cysteine and methionine metabolism - Arabidopsis thaliana (thale cress)	125/5609	0.048	1.53847	1.09252	0.194785	0.506441	0.415932	AT1G80360/AT2G22780/AT5G43330/AT2G43750/AT3G61440/AT4G14880	6	G1
ath00280	Metabolism	Amino acid metabolism	ath00280	Valine, leucine and isoleucine degradation - Arabidopsis thaliana (thale cress)	52/5609	0.0576923	1.84912	1.10386	0.220347	0.556988	0.457445	AT1G23800/AT2G33150/AT3G48000	3	G1
ath04141	Genetic Information Processing	Folding, sorting and degradation	ath04141	Protein processing in endoplasmic reticulum - Arabidopsis thaliana (thale cress)	219/5609	0.0410959	1.31718	0.85921	0.243897	0.599856	0.492652	AT2G47470/AT4G24280/AT2G04030/AT3G07770/AT1G04850/AT4G24190/AT4G02080/AT1G79940/AT5G56150	9	G1
ath00770	Metabolism	Metabolism of cofactors and vitamins	ath00770	Pantothenate and CoA biosynthesis - Arabidopsis thaliana (thale cress)	34/5609	0.0588235	1.88538	0.9292	0.286953	0.669558	0.549897	AT1G23800/AT3G48000	2	G1
ath04981	Organismal Systems	Digestive system	ath04981	Folate transport and metabolism - Arabidopsis thaliana (thale cress)	40/5609	0.05	1.60257	0.686299	0.356322	0.809632	0.664938	AT4G37930/AT4G13930	2	G1
ath00300	Metabolism	Amino acid metabolism	ath00300	Lysine biosynthesis - Arabidopsis thaliana (thale cress)	15/5609	0.0666667	2.13676	0.791074	0.378773	0.809632	0.664938	AT5G11880	1	G1
ath00640	Metabolism	Carbohydrate metabolism	ath00640	Propanoate metabolism - Arabidopsis thaliana (thale cress)	42/5609	0.047619	1.52626	0.614294	0.37896	0.809632	0.664938	AT2G20420/AT5G23250	2	G1
ath00460	Metabolism	Metabolism of other amino acids	ath00460	Cyanoamino acid metabolism - Arabidopsis thaliana (thale cress)	71/5609	0.0422535	1.35429	0.5391	0.382573	0.809632	0.664938	AT3G61440/AT4G37930/AT4G13930	3	G1
ath00780	Metabolism	Metabolism of cofactors and vitamins	ath00780	Biotin metabolism - Arabidopsis thaliana (thale cress)	16/5609	0.0625	2.00321	0.721098	0.398207	0.823564	0.67638	AT2G05990	1	G1
ath00410	Metabolism	Metabolism of other amino acids	ath00410	beta-Alanine metabolism - Arabidopsis thaliana (thale cress)	47/5609	0.0425532	1.36389	0.449539	0.433992	0.877628	0.720782	AT1G23800/AT3G48000	2	G1
ath00500	Metabolism	Carbohydrate metabolism	ath00500	Starch and sucrose metabolism - Arabidopsis thaliana (thale cress)	172/5609	0.0348837	1.11807	0.282227	0.449964	0.890145	0.731062	AT5G11720/AT1G23190/AT5G51820/AT4G15210/AT5G17310/AT5G19220	6	G1
ath03410	Genetic Information Processing	Replication and repair	ath03410	Base excision repair - Arabidopsis thaliana (thale cress)	50/5609	0.04	1.28206	0.35949	0.465747	0.901766	0.740606	AT3G47830/AT1G08260	2	G1
ath03018	Genetic Information Processing	Folding, sorting and degradation	ath03018	RNA degradation - Arabidopsis thaliana (thale cress)	114/5609	0.0350877	1.12461	0.241207	0.478629	0.903109	0.741709	AT3G13470/AT3G23990/AT2G28000/AT3G25430	4	G1
ath00196	Metabolism	Energy metabolism	ath00196	Photosynthesis - antenna proteins - Arabidopsis thaliana (thale cress)	22/5609	0.0454545	1.45688	0.385292	0.50275	0.903109	0.741709	AT4G10340	1	G1
ath04145	Cellular Processes	Transport and catabolism	ath04145	Phagosome - Arabidopsis thaliana (thale cress)	86/5609	0.0348837	1.11807	0.198005	0.506173	0.903109	0.741709	AT4G38510/AT3G01390/AT1G04820	3	G1
ath04626	Organismal Systems	Environmental adaptation	ath04626	Plant-pathogen interaction - Arabidopsis thaliana (thale cress)	216/5609	0.0324074	1.0387	0.104094	0.514731	0.903109	0.741709	AT1G09090/AT2G38910/AT2G04030/AT3G07770/AT1G01340/AT4G23570/AT4G24190	7	G1
ath03022	Genetic Information Processing	Transcription	ath03022	Basal transcription factors - Arabidopsis thaliana (thale cress)	55/5609	0.0363636	1.16551	0.221338	0.516266	0.903109	0.741709	AT5G43130/AT1G32750	2	G1
ath00400	Metabolism	Amino acid metabolism	ath00400	Phenylalanine, tyrosine and tryptophan biosynthesis - Arabidopsis thaliana (thale cress)	56/5609	0.0357143	1.14469	0.195274	0.525987	0.903109	0.741709	AT3G06350/AT5G34930	2	G1
ath00941	Metabolism	Biosynthesis of other secondary metabolites	ath00941	Flavonoid biosynthesis - Arabidopsis thaliana (thale cress)	25/5609	0.04	1.28206	0.253628	0.548035	0.906749	0.744699	AT4G34050	1	G1
ath01040	Metabolism	Lipid metabolism	ath01040	Biosynthesis of unsaturated fatty acids - Arabidopsis thaliana (thale cress)	25/5609	0.04	1.28206	0.253628	0.548035	0.906749	0.744699	AT2G33150	1	G1
ath00565	Metabolism	Lipid metabolism	ath00565	Ether lipid metabolism - Arabidopsis thaliana (thale cress)	26/5609	0.0384615	1.23275	0.213452	0.5622	0.912371	0.749316	AT3G15730	1	G1
ath00541	Metabolism	Glycan biosynthesis and metabolism	ath00541	Biosynthesis of various nucleotide sugars - Arabidopsis thaliana (thale cress)	27/5609	0.037037	1.18709	0.174864	0.575923	0.912371	0.749316	AT5G17310	1	G1
ath03060	Genetic Information Processing	Folding, sorting and degradation	ath03060	Protein export - Arabidopsis thaliana (thale cress)	62/5609	0.0322581	1.03392	0.048189	0.581511	0.912371	0.749316	AT5G28750/AT1G79940	2	G1
ath03082	Genetic Information Processing	Chromosome	ath03082	ATP-dependent chromatin remodeling - Arabidopsis thaliana (thale cress)	64/5609	0.03125	1.00161	0.00232037	0.598934	0.921284	0.756636	AT5G54640/AT5G02560	2	G1
ath00240	Metabolism	Nucleotide metabolism	ath00240	Pyrimidine metabolism - Arabidopsis thaliana (thale cress)	65/5609	0.0307692	0.986198	-0.0200843	0.60744	0.921284	0.756636	AT4G11010/AT4G09320	2	G1
ath03013	Genetic Information Processing	Translation	ath03013	Nucleocytoplasmic transport - Arabidopsis thaliana (thale cress)	105/5609	0.0285714	0.915755	-0.156373	0.642248	0.935894	0.768634	AT5G20020/AT3G53110/AT5G59950	3	G1
ath00960	Metabolism	Biosynthesis of other secondary metabolites	ath00960	Tropane, piperidine and pyridine alkaloid biosynthesis - Arabidopsis thaliana (thale cress)	36/5609	0.0277778	0.890317	-0.11847	0.681688	0.949298	0.779643	AT2G29360	1	G1
ath04136	Cellular Processes	Transport and catabolism	ath04136	Autophagy - other - Arabidopsis thaliana (thale cress)	41/5609	0.0243902	0.781742	-0.251695	0.728639	0.949298	0.779643	AT2G31260	1	G1
ath04814	Cellular Processes	Cell motility	ath04814	Motor proteins - Arabidopsis thaliana (thale cress)	82/5609	0.0243902	0.781742	-0.357269	0.731604	0.949298	0.779643	AT5G09810/AT1G04820	2	G1
ath00061	Metabolism	Lipid metabolism	ath00061	Fatty acid biosynthesis - Arabidopsis thaliana (thale cress)	43/5609	0.0232558	0.745382	-0.300756	0.74543	0.949298	0.779643	AT2G05990	1	G1
ath00592	Metabolism	Lipid metabolism	ath00592	alpha-Linolenic acid metabolism - Arabidopsis thaliana (thale cress)	43/5609	0.0232558	0.745382	-0.300756	0.74543	0.949298	0.779643	AT2G33150	1	G1
ath03030	Genetic Information Processing	Replication and repair	ath03030	DNA replication - Arabidopsis thaliana (thale cress)	43/5609	0.0232558	0.745382	-0.300756	0.74543	0.949298	0.779643	AT1G08260	1	G1
ath04712	Organismal Systems	Environmental adaptation	ath04712	Circadian rhythm - plant - Arabidopsis thaliana (thale cress)	43/5609	0.0232558	0.745382	-0.300756	0.74543	0.949298	0.779643	AT2G46340	1	G1
ath04120	Genetic Information Processing	Folding, sorting and degradation	ath04120	Ubiquitin mediated proteolysis - Arabidopsis thaliana (thale cress)	162/5609	0.0246914	0.791393	-0.483471	0.751093	0.949298	0.779643	AT2G30110/AT4G38600/AT4G36800/AT5G56150	4	G1
ath04130	Genetic Information Processing	Folding, sorting and degradation	ath04130	SNARE interactions in vesicular transport - Arabidopsis thaliana (thale cress)	47/5609	0.0212766	0.681945	-0.392915	0.775975	0.955788	0.784973	AT3G09740	1	G1
ath04146	Cellular Processes	Transport and catabolism	ath04146	Peroxisome - Arabidopsis thaliana (thale cress)	90/5609	0.0222222	0.712254	-0.493814	0.77756	0.955788	0.784973	AT3G14420/AT2G33150	2	G1
ath04148	Cellular Processes	Transport and catabolism	ath04148	Efferocytosis - Arabidopsis thaliana (thale cress)	52/5609	0.0192308	0.616374	-0.498716	0.80908	0.955788	0.784973	AT5G04930	1	G1
ath03008	Genetic Information Processing	Translation	ath03008	Ribosome biogenesis in eukaryotes - Arabidopsis thaliana (thale cress)	98/5609	0.0204082	0.654111	-0.619866	0.816519	0.955788	0.784973	AT5G27120/AT5G20020	2	G1
ath04016	Environmental Information Processing	Signal transduction	ath04016	MAPK signaling pathway - plant - Arabidopsis thaliana (thale cress)	144/5609	0.0208333	0.667738	-0.72482	0.833653	0.955788	0.784973	AT4G11010/AT1G09090/AT4G09320	3	G1
ath00860	Metabolism	Metabolism of cofactors and vitamins	ath00860	Porphyrin metabolism - Arabidopsis thaliana (thale cress)	57/5609	0.0175439	0.562306	-0.596001	0.837317	0.955788	0.784973	AT2G40490	1	G1
ath00040	Metabolism	Carbohydrate metabolism	ath00040	Pentose and glucuronate interconversions - Arabidopsis thaliana (thale cress)	108/5609	0.0185185	0.593545	-0.765362	0.856612	0.955788	0.784973	AT5G17310/AT5G61410	2	G1
ath00900	Metabolism	Metabolism of terpenoids and polyketides	ath00900	Terpenoid backbone biosynthesis - Arabidopsis thaliana (thale cress)	61/5609	0.0163934	0.525433	-0.66874	0.856884	0.955788	0.784973	AT2G34630	1	G1
ath00051	Metabolism	Carbohydrate metabolism	ath00051	Fructose and mannose metabolism - Arabidopsis thaliana (thale cress)	62/5609	0.016129	0.516959	-0.686301	0.861398	0.955788	0.784973	AT4G38970	1	G1
ath04144	Cellular Processes	Transport and catabolism	ath04144	Endocytosis - Arabidopsis thaliana (thale cress)	154/5609	0.0194805	0.624378	-0.848158	0.865707	0.955788	0.784973	AT5G13300/AT3G15730/AT4G24280	3	G1
ath03083	Genetic Information Processing	Chromosome	ath03083	Polycomb repressive complex - Arabidopsis thaliana (thale cress)	65/5609	0.0153846	0.493099	-0.737618	0.874109	0.955788	0.784973	AT5G56150	1	G1
ath03015	Genetic Information Processing	Translation	ath03015	mRNA surveillance pathway - Arabidopsis thaliana (thale cress)	119/5609	0.0168067	0.538679	-0.912753	0.891396	0.955788	0.784973	AT3G53110/AT5G59950	2	G1
ath00999	Metabolism	Biosynthesis of other secondary metabolites	ath00999	Biosynthesis of various plant secondary metabolites - Arabidopsis thaliana (thale cress)	70/5609	0.0142857	0.457878	-0.819019	0.892769	0.955788	0.784973	AT3G06350	1	G1
ath03040	Genetic Information Processing	Transcription	ath03040	Spliceosome - Arabidopsis thaliana (thale cress)	217/5609	0.0184332	0.59081	-1.10317	0.913237	0.966332	0.793633	AT4G24280/AT5G59950/AT3G11500/AT2G24590	4	G1
ath03420	Genetic Information Processing	Replication and repair	ath03420	Nucleotide excision repair - Arabidopsis thaliana (thale cress)	85/5609	0.0117647	0.377076	-1.03844	0.933792	0.976725	0.802168	AT1G08260	1	G1
ath00970	Genetic Information Processing	Translation	ath00970	Aminoacyl-tRNA biosynthesis - Arabidopsis thaliana (thale cress)	199/5609	0.0150754	0.483187	-1.33206	0.952081	0.97936	0.804333	AT2G25840/AT4G39280/AT2G33840	3	G1
ath00564	Metabolism	Lipid metabolism	ath00564	Glycerophospholipid metabolism - Arabidopsis thaliana (thale cress)	99/5609	0.010101	0.323752	-1.21818	0.957836	0.97936	0.804333	AT3G15730	1	G1
ath00940	Metabolism	Biosynthesis of other secondary metabolites	ath00940	Phenylpropanoid biosynthesis - Arabidopsis thaliana (thale cress)	127/5609	0.00787402	0.252373	-1.52926	0.98296	0.993881	0.816259	AT4G34050	1	G1
ath04075	Environmental Information Processing	Signal transduction	ath04075	Plant hormone signal transduction - Arabidopsis thaliana (thale cress)	420/5609	0.0119048	0.381565	-2.36451	0.997609	0.997609	0.81932	AT2G38910/AT1G68640/AT5G35630/AT5G37600/AT5G62670	5	G1
ath00710	Metabolism	Energy metabolism	ath00710	Carbon fixation by Calvin cycle - Arabidopsis thaliana (thale cress)	71/5609	0.0422535	19.75	7.36158	0.00039405	0.00709289	0.00580705	AT1G42970/AT1G13440/AT1G67090	3	G3
ath04144	Cellular Processes	Transport and catabolism	ath04144	Endocytosis - Arabidopsis thaliana (thale cress)	154/5609	0.012987	6.07035	2.95405	0.041271	0.188998	0.154735	AT3G12580/AT5G60860	2	G3
ath00740	Metabolism	Metabolism of cofactors and vitamins	ath00740	Riboflavin metabolism - Arabidopsis thaliana (thale cress)	20/5609	0.05	23.3708	4.64031	0.0419995	0.188998	0.154735	AT2G44050	1	G3
ath00130	Metabolism	Metabolism of cofactors and vitamins	ath00130	Ubiquinone and other terpenoid-quinone biosynthesis - Arabidopsis thaliana (thale cress)	40/5609	0.025	11.6854	3.14015	0.0823764	0.296555	0.242794	AT1G51680	1	G3
ath03440	Genetic Information Processing	Replication and repair	ath03440	Homologous recombination - Arabidopsis thaliana (thale cress)	60/5609	0.0166667	7.79028	2.44835	0.121188	0.32139	0.263126	AT2G19490	1	G3
ath00051	Metabolism	Carbohydrate metabolism	ath00051	Fructose and mannose metabolism - Arabidopsis thaliana (thale cress)	62/5609	0.016129	7.53898	2.39714	0.124985	0.32139	0.263126	AT1G07110	1	G3
ath00630	Metabolism	Carbohydrate metabolism	ath00630	Glyoxylate and dicarboxylate metabolism - Arabidopsis thaliana (thale cress)	78/5609	0.0128205	5.99252	2.05581	0.154825	0.348357	0.285205	AT1G67090	1	G3
ath00010	Metabolism	Carbohydrate metabolism	ath00010	Glycolysis / Gluconeogenesis - Arabidopsis thaliana (thale cress)	119/5609	0.00840336	3.92787	1.49471	0.227085	0.360758	0.295358	AT1G13440	1	G3
ath00520	Metabolism	Carbohydrate metabolism	ath00520	Amino sugar and nucleotide sugar metabolism - Arabidopsis thaliana (thale cress)	123/5609	0.00813008	3.80014	1.45385	0.233822	0.360758	0.295358	AT2G20810	1	G3
ath00270	Metabolism	Amino acid metabolism	ath00270	Cysteine and methionine metabolism - Arabidopsis thaliana (thale cress)	125/5609	0.008	3.73933	1.43406	0.237171	0.360758	0.295358	AT5G53850	1	G3
ath00940	Metabolism	Biosynthesis of other secondary metabolites	ath00940	Phenylpropanoid biosynthesis - Arabidopsis thaliana (thale cress)	127/5609	0.00787402	3.68045	1.41467	0.240506	0.360758	0.295358	AT1G51680	1	G3
ath04120	Genetic Information Processing	Folding, sorting and degradation	ath04120	Ubiquitin mediated proteolysis - Arabidopsis thaliana (thale cress)	162/5609	0.00617284	2.88529	1.12739	0.296748	0.410882	0.336394	AT2G36170	1	G3
ath03040	Genetic Information Processing	Transcription	ath03040	Spliceosome - Arabidopsis thaliana (thale cress)	217/5609	0.0046083	2.15399	0.802741	0.37746	0.435452	0.356511	AT3G12580	1	G3
ath04141	Genetic Information Processing	Folding, sorting and degradation	ath04141	Protein processing in endoplasmic reticulum - Arabidopsis thaliana (thale cress)	219/5609	0.00456621	2.13432	0.792832	0.380228	0.435452	0.356511	AT3G12580	1	G3
ath03010	Genetic Information Processing	Translation	ath03010	Ribosome - Arabidopsis thaliana (thale cress)	359/5609	0.00278552	1.302	0.273833	0.54821	0.54821	0.448827	AT2G36170	1	G3
