# Supplementary material for: Identification and intra-genus conservation analysis of non-conventional peptides in hybrid poplar 84K
Source: For Res (Fayettev). 2026 Feb 28;6:e004. doi: 10.48130/forres-0026-0004 (PMC13187908; doi:10.48130/forres-0026-0004)
Supplement: Supplementary file 1 — Supplementary data to this article can be found online. [file forres-6-1-e004-Supplementary.zip › 10.48130_forres-0026-0004-Suppl-TableS7.xlsx]

## Sheet: Table S7
Table S7. BLAST results of 84K poplar against six representative Populus species
species	84K_ORF_ID	Subject_ORF_ID	identity
P.lasiocarpa	chrA01_1_ORF129657	Poplasio_LG05_6_ORF342915	91.43
P.lasiocarpa	chrA01_1_ORF347955	Poplasio_LG01_5_ORF387106	91.43
P.lasiocarpa	chrA01_2_ORF219883	Poplasio_LG01_4_ORF258741	100
P.lasiocarpa	chrA01_2_ORF226506	Poplasio_LG01_4_ORF265001	94.83
P.lasiocarpa	chrA01_2_ORF462583	Poplasio_LG01_6_ORF505279	95.24
P.lasiocarpa	chrA01_2_ORF577641	Poplasio_LG01_4_ORF635065	97.96
P.lasiocarpa	chrA01_2_ORF760626	Poplasio_LG01_6_ORF821864	97.06
P.lasiocarpa	chrA01_2_ORF771246	Poplasio_LG01_5_ORF833272	93.02
P.lasiocarpa	chrA01_3_ORF243209	Poplasio_LG01_6_ORF284143	95.12
P.lasiocarpa	chrA01_3_ORF334426	Poplasio_LG01_4_ORF376558	94.74
P.lasiocarpa	chrA01_3_ORF489577	Poplasio_LG01_6_ORF533788	93.33
P.lasiocarpa	chrA01_3_ORF628328	Poplasio_LG01_6_ORF681341	97.7
P.lasiocarpa	chrA01_3_ORF797516	Poplasio_LG01_6_ORF867446	97.5
P.lasiocarpa	chrA01_3_ORF811436	Poplasio_LG01_4_ORF880260	90.48
P.lasiocarpa	chrA01_4_ORF18318	Poplasio_LG01_3_ORF15526	95.39
P.lasiocarpa	chrA01_4_ORF205609	Poplasio_LG01_3_ORF212007	96.3
P.lasiocarpa	chrA01_4_ORF434813	Poplasio_LG01_1_ORF456811	95.12
P.lasiocarpa	chrA01_4_ORF588048	Poplasio_LG01_2_ORF610866	96.92
P.lasiocarpa	chrA01_4_ORF614054	Poplasio_LG01_1_ORF637369	91.23
P.lasiocarpa	chrA01_4_ORF642079	Poplasio_LG01_2_ORF664534	96.15
P.lasiocarpa	chrA01_4_ORF764870	Poplasio_LG01_1_ORF811821	97.7
P.lasiocarpa	chrA01_4_ORF809430	Poplasio_LG01_2_ORF878177	100
P.lasiocarpa	chrA01_4_ORF89631	Poplasio_LG01_1_ORF87920	92.04
P.lasiocarpa	chrA01_5_ORF231872	Poplasio_LG01_1_ORF240974	100
P.lasiocarpa	chrA01_5_ORF3224	Poplasio_LG01_2_ORF2901	98.08
P.lasiocarpa	chrA01_5_ORF513993	Poplasio_LG01_3_ORF532680	96.51
P.lasiocarpa	chrA01_5_ORF674616	Poplasio_LG01_1_ORF700540	93.26
P.lasiocarpa	chrA01_5_ORF766224	Poplasio_LG01_2_ORF809284	95.29
P.lasiocarpa	chrA01_6_ORF94045	Poplasio_LG01_2_ORF90907	93.88
P.lasiocarpa	chrA02_1_ORF214562	Poplasio_LG04_2_ORF271527	95.83
P.lasiocarpa	chrA02_2_ORF141415	Poplasio_LG04_3_ORF189976	93.75
P.lasiocarpa	chrA02_2_ORF20531	Poplasio_LG04_1_ORF19343	92.86
P.lasiocarpa	chrA02_2_ORF321227	Poplasio_LG04_3_ORF391647	94.94
P.lasiocarpa	chrA02_3_ORF364225	Poplasio_LG04_2_ORF437209	96.88
P.lasiocarpa	chrA02_3_ORF60883	Poplasio_LG04_2_ORF67379	96.55
P.lasiocarpa	chrA02_4_ORF169695	Poplasio_LG04_5_ORF191070	100
P.lasiocarpa	chrA02_4_ORF372755	Poplasio_LG04_6_ORF444923	95.65
P.lasiocarpa	chrA02_5_ORF219785	Poplasio_LG04_4_ORF247428	100
P.lasiocarpa	chrA02_5_ORF292945	Poplasio_LG04_5_ORF353753	97.67
P.lasiocarpa	chrA02_5_ORF65971	Poplasio_LG04_4_ORF72245	97.78
P.lasiocarpa	chrA03_1_ORF273939	Poplasio_LG07_5_ORF328893	97.87
P.lasiocarpa	chrA03_1_ORF332688	Poplasio_LG07_2_ORF36509	100
P.lasiocarpa	chrA03_2_ORF167738	Poplasio_LG07_4_ORF187551	100
P.lasiocarpa	chrA03_2_ORF1827	Poplasio_LG07_5_ORF1906	96.3
P.lasiocarpa	chrA03_2_ORF200986	Poplasio_LG07_6_ORF222578	98.61
P.lasiocarpa	chrA03_3_ORF41550	Poplasio_LG07_6_ORF42518	95.39
P.lasiocarpa	chrA03_4_ORF120821	Poplasio_LG07_2_ORF142706	100
P.lasiocarpa	chrA03_6_ORF238101	Poplasio_LG07_3_ORF275439	100
P.lasiocarpa	chrA04_1_ORF337530	Poplasio_LG05_4_ORF428235	91.38
P.lasiocarpa	chrA04_2_ORF224992	Poplasio_LG05_6_ORF308655	95.12
P.lasiocarpa	chrA04_2_ORF253349	Poplasio_LG05_6_ORF342921	98.84
P.lasiocarpa	chrA04_2_ORF33715	Poplasio_LG05_4_ORF47042	95
P.lasiocarpa	chrA04_3_ORF290013	Poplasio_LG05_5_ORF379333	93.33
P.lasiocarpa	chrA04_3_ORF312201	Poplasio_LG05_6_ORF404848	98.21
P.lasiocarpa	chrA04_3_ORF325700	Poplasio_LG05_5_ORF418056	100
P.lasiocarpa	chrA04_3_ORF33863	Poplasio_LG05_6_ORF47107	94.52
P.lasiocarpa	chrA04_3_ORF40429	Poplasio_LG05_6_ORF54397	96.84
P.lasiocarpa	chrA04_4_ORF146907	Poplasio_LG05_1_ORF169665	98.57
P.lasiocarpa	chrA04_4_ORF276647	Poplasio_LG05_2_ORF339188	96.77
P.lasiocarpa	chrA04_4_ORF335617	Poplasio_LG05_3_ORF412840	95.59
P.lasiocarpa	chrA04_4_ORF91585	Poplasio_LG05_2_ORF92614	98.28
P.lasiocarpa	chrA04_5_ORF260380	Poplasio_LG05_2_ORF324576	98.76
P.lasiocarpa	chrA04_5_ORF279722	Poplasio_LG05_1_ORF344314	100
P.lasiocarpa	chrA05_1_ORF103295	Poplasio_LG03_3_ORF117237	98.25
P.lasiocarpa	chrA05_1_ORF339138	Poplasio_LG03_2_ORF435976	95.83
P.lasiocarpa	chrA05_1_ORF357824	Poplasio_LG03_3_ORF452785	90.32
P.lasiocarpa	chrA05_2_ORF137481	Poplasio_LG03_3_ORF166647	97.37
P.lasiocarpa	chrA05_3_ORF209441	Poplasio_LG03_3_ORF293560	92.31
P.lasiocarpa	chrA05_3_ORF28841	Poplasio_LG03_2_ORF31332	95
P.lasiocarpa	chrA05_4_ORF76981	Poplasio_LG03_4_ORF81942	97.3
P.lasiocarpa	chrA05_5_ORF203372	Poplasio_LG07_5_ORF288694	90.48
P.lasiocarpa	chrA05_6_ORF237455	Poplasio_LG03_5_ORF308670	100
P.lasiocarpa	chrA05_6_ORF46067	Poplasio_LG03_6_ORF44150	97.06
P.lasiocarpa	chrA06_1_ORF132930	Poplasio_LG02_3_ORF153339	98.04
P.lasiocarpa	chrA06_1_ORF274281	Poplasio_LG02_1_ORF339462	100
P.lasiocarpa	chrA06_2_ORF223102	Poplasio_LG02_2_ORF280815	97.53
P.lasiocarpa	chrA06_2_ORF286761	Poplasio_LG02_3_ORF354805	97.73
P.lasiocarpa	chrA06_2_ORF31664	Poplasio_LG02_1_ORF40609	95.24
P.lasiocarpa	chrA06_2_ORF35939	Poplasio_LG02_2_ORF45037	97.06
P.lasiocarpa	chrA06_2_ORF40948	Poplasio_LG02_2_ORF50803	95.51
P.lasiocarpa	chrA06_2_ORF415289	Poplasio_LG02_2_ORF482363	97.3
P.lasiocarpa	chrA06_3_ORF100877	Poplasio_LG02_2_ORF114156	92.16
P.lasiocarpa	chrA06_3_ORF223951	Poplasio_LG02_2_ORF280813	93.94
P.lasiocarpa	chrA06_3_ORF360674	Poplasio_LG02_1_ORF428565	100
P.lasiocarpa	chrA06_5_ORF172103	Poplasio_LG02_5_ORF179232	97.06
P.lasiocarpa	chrA06_5_ORF196157	Poplasio_LG02_4_ORF206009	100
P.lasiocarpa	chrA06_5_ORF201927	Poplasio_LG02_5_ORF214494	95.65
P.lasiocarpa	chrA06_5_ORF317836	Poplasio_LG02_4_ORF368703	97.92
P.lasiocarpa	chrA06_5_ORF333999	Poplasio_LG02_4_ORF385566	98.72
P.lasiocarpa	chrA06_5_ORF362549	Poplasio_LG02_6_ORF415758	97.8
P.lasiocarpa	chrA06_6_ORF163220	Poplasio_LG02_6_ORF167122	97.3
P.lasiocarpa	chrA06_6_ORF49887	Poplasio_LG02_6_ORF46923	97.37
P.lasiocarpa	chrA06_6_ORF94653	Poplasio_LG02_4_ORF88869	97.73
P.lasiocarpa	chrA07_1_ORF165490	Poplasio_LG12_4_ORF215376	96.3
P.lasiocarpa	chrA07_2_ORF49386	Poplasio_LG12_6_ORF64313	97.83
P.lasiocarpa	chrA07_3_ORF210017	Poplasio_LG12_5_ORF273837	93.48
P.lasiocarpa	chrA07_3_ORF219475	Poplasio_LG12_6_ORF285254	96.2
P.lasiocarpa	chrA08_2_ORF149343	Poplasio_LG08_2_ORF205454	95.06
P.lasiocarpa	chrA08_2_ORF191019	Poplasio_LG08_3_ORF249347	94.6
P.lasiocarpa	chrA08_2_ORF202928	Poplasio_LG08_2_ORF262792	100
P.lasiocarpa	chrA08_3_ORF102509	Poplasio_LG08_1_ORF157414	98.44
P.lasiocarpa	chrA08_4_ORF229052	Poplasio_LG08_4_ORF239613	92.21
P.lasiocarpa	chrA08_4_ORF36124	Poplasio_LG08_5_ORF37415	97.62
P.lasiocarpa	chrA08_4_ORF53460	Poplasio_LG08_5_ORF55385	92.68
P.lasiocarpa	chrA08_4_ORF905	Poplasio_LG08_5_ORF1523	93.88
P.lasiocarpa	chrA08_5_ORF134039	Poplasio_LG08_6_ORF139606	95.92
P.lasiocarpa	chrA08_5_ORF17277	Poplasio_LG08_5_ORF18486	94.03
P.lasiocarpa	chrA08_6_ORF125345	Poplasio_LG08_6_ORF129478	95.52
P.lasiocarpa	chrA08_6_ORF915	Poplasio_LG08_6_ORF1061	100
P.lasiocarpa	chrA09_1_ORF35804	Poplasio_LG05_4_ORF98207	93.55
P.lasiocarpa	chrA09_1_ORF87124	Poplasio_LG01_5_ORF376536	95.95
P.lasiocarpa	chrA09_2_ORF69920	Poplasio_LG01_5_ORF351244	92.11
P.lasiocarpa	chrA09_4_ORF186746	Poplasio_LG05_3_ORF374415	91.89
P.lasiocarpa	chrA09_5_ORF187334	Poplasio_LG05_2_ORF374254	93.33
P.lasiocarpa	chrA09_5_ORF45465	Poplasio_LG08_3_ORF104643	94.37
P.lasiocarpa	chrA09_6_ORF102640	Poplasio_LG01_3_ORF519541	92.59
P.lasiocarpa	chrA10_2_ORF108830	Poplasio_LG06_1_ORF114133	96
P.lasiocarpa	chrA10_2_ORF248634	Poplasio_LG06_2_ORF264338	96.77
P.lasiocarpa	chrA10_2_ORF4126	Poplasio_LG06_1_ORF4560	100
P.lasiocarpa	chrA10_2_ORF42459	Poplasio_LG06_2_ORF44464	94.74
P.lasiocarpa	chrA10_3_ORF122459	Poplasio_LG06_1_ORF128003	96.1
P.lasiocarpa	chrA10_3_ORF158039	Poplasio_LG06_1_ORF165041	96.67
P.lasiocarpa	chrA10_3_ORF4144	Poplasio_LG06_2_ORF4618	95.52
P.lasiocarpa	chrA10_3_ORF42523	Poplasio_LG06_1_ORF44439	95.56
P.lasiocarpa	chrA10_3_ORF66689	Poplasio_LG06_1_ORF68900	100
P.lasiocarpa	chrA10_4_ORF161928	Poplasio_LG06_4_ORF201765	90.12
P.lasiocarpa	chrA10_5_ORF130069	Poplasio_LG06_5_ORF166836	94.6
P.lasiocarpa	chrA10_5_ORF229153	Poplasio_LG06_6_ORF272342	98.46
P.lasiocarpa	chrA10_5_ORF307034	Poplasio_LG06_4_ORF353690	97.56
P.lasiocarpa	chrA10_6_ORF264814	Poplasio_LG06_6_ORF309358	96.3
P.lasiocarpa	chrA10_6_ORF314602	Poplasio_LG06_5_ORF360243	96
P.lasiocarpa	chrA10_6_ORF7889	Poplasio_LG06_5_ORF9306	94.85
P.lasiocarpa	chrA11_2_ORF114204	Poplasio_LG09_5_ORF137220	91.3
P.lasiocarpa	chrA11_2_ORF237688	Poplasio_LG09_6_ORF302088	100
P.lasiocarpa	chrA11_3_ORF237999	Poplasio_LG09_5_ORF301296	97.62
P.lasiocarpa	chrA11_3_ORF41904	Poplasio_LG09_5_ORF42155	96.3
P.lasiocarpa	chrA11_4_ORF144748	Poplasio_LG06_4_ORF176804	100
P.lasiocarpa	chrA11_4_ORF74053	Poplasio_LG09_2_ORF65417	100
P.lasiocarpa	chrA11_5_ORF24473	Poplasio_LG09_2_ORF16510	95.92
P.lasiocarpa	chrA11_6_ORF57734	Poplasio_LG09_3_ORF49537	98.04
P.lasiocarpa	chrA12_4_ORF156740	Poplasio_LG06_6_ORF144517	92.16
P.lasiocarpa	chrA12_5_ORF156699	Poplasio_LG06_5_ORF144329	91.89
P.lasiocarpa	chrA13_2_ORF231572	Poplasio_LG03_1_ORF437558	90.28
P.lasiocarpa	chrA13_5_ORF127953	Poplasio_LG13_5_ORF135569	94.62
P.lasiocarpa	chrA14_2_ORF209926	Poplasio_LG10_2_ORF211019	97.44
P.lasiocarpa	chrA14_2_ORF272086	Poplasio_LG10_1_ORF270862	100
P.lasiocarpa	chrA14_3_ORF212625	Poplasio_LG10_2_ORF213487	94.25
P.lasiocarpa	chrA14_3_ORF228710	Poplasio_LG10_3_ORF230604	95.24
P.lasiocarpa	chrA14_4_ORF203297	Poplasio_LG10_5_ORF210312	96.08
P.lasiocarpa	chrA14_5_ORF156047	Poplasio_LG10_4_ORF159426	96.25
P.lasiocarpa	chrA14_5_ORF204690	Poplasio_LG10_5_ORF213169	96.15
P.lasiocarpa	chrA14_5_ORF95403	Poplasio_LG10_6_ORF94377	96.36
P.lasiocarpa	chrA14_6_ORF15181	Poplasio_LG10_5_ORF16723	92.54
P.lasiocarpa	chrA15_1_ORF1171	Poplasio_LG14_2_ORF1690	95.95
P.lasiocarpa	chrA15_1_ORF14296	Poplasio_LG14_2_ORF15168	97.37
P.lasiocarpa	chrA15_2_ORF157481	Poplasio_LG14_1_ORF216576	91.84
P.lasiocarpa	chrA15_3_ORF87167	Poplasio_LG14_1_ORF109468	100
P.lasiocarpa	chrA15_5_ORF204320	Poplasio_LG04_1_ORF259826	91.49
P.lasiocarpa	chrA16_3_ORF169353	Poplasio_LG02_3_ORF109571	100
P.lasiocarpa	chrA16_3_ORF3252	Poplasio_LG02_2_ORF460206	94.44
P.lasiocarpa	chrA18_2_ORF123199	Poplasio_LG11_6_ORF163798	95.79
P.lasiocarpa	chrA18_3_ORF210920	Poplasio_LG11_4_ORF283440	100
P.lasiocarpa	chrA18_3_ORF72844	Poplasio_LG11_4_ORF97118	100
P.lasiocarpa	chrA18_5_ORF191594	Poplasio_LG11_1_ORF249004	100
P.lasiocarpa	chrA19_3_ORF132378	Poplasio_LG13_5_ORF148623	95.46
P.lasiocarpa	chrA19_4_ORF116221	Poplasio_LG13_1_ORF120192	94.6
P.lasiocarpa	chrA19_4_ORF205665	Poplasio_LG13_2_ORF216802	100
P.lasiocarpa	chrA19_4_ORF78302	Poplasio_LG13_2_ORF75152	100
P.lasiocarpa	chrA19_5_ORF15930	Poplasio_LG13_4_ORF293419	90.48
P.lasiocarpa	chrA19_5_ORF5779	Poplasio_LG13_2_ORF2078	94.6
P.lasiocarpa	chrA19_6_ORF245521	Poplasio_LG13_1_ORF260061	95.79
P.lasiocarpa	chrG01_1_ORF214714	Poplasio_LG01_6_ORF244695	92.11
P.lasiocarpa	chrG01_1_ORF224319	Poplasio_LG01_5_ORF253881	100
P.lasiocarpa	chrG01_1_ORF236982	Poplasio_LG01_6_ORF265416	93.33
P.lasiocarpa	chrG01_1_ORF315422	Poplasio_LG01_4_ORF341062	100
P.lasiocarpa	chrG01_1_ORF615601	Poplasio_LG01_4_ORF662526	96.88
P.lasiocarpa	chrG01_1_ORF648709	Poplasio_LG01_4_ORF703053	97.1
P.lasiocarpa	chrG01_1_ORF770253	Poplasio_LG01_4_ORF829230	100
P.lasiocarpa	chrG01_1_ORF781312	Poplasio_LG01_5_ORF840918	95.39
P.lasiocarpa	chrG01_1_ORF809883	Poplasio_LG01_4_ORF872705	97.73
P.lasiocarpa	chrG01_1_ORF82880	Poplasio_LG01_5_ORF100454	100
P.lasiocarpa	chrG01_2_ORF143884	Poplasio_LG01_4_ORF168574	94.03
P.lasiocarpa	chrG01_2_ORF223334	Poplasio_LG09_2_ORF142300	94.6
P.lasiocarpa	chrG01_2_ORF229717	Poplasio_LG01_4_ORF258741	98.81
P.lasiocarpa	chrG01_2_ORF236823	Poplasio_LG01_4_ORF265001	93.1
P.lasiocarpa	chrG01_2_ORF236842	Poplasio_LG01_6_ORF265442	97.01
P.lasiocarpa	chrG01_2_ORF315214	Poplasio_LG01_5_ORF341334	92.31
P.lasiocarpa	chrG01_2_ORF326562	Poplasio_LG01_5_ORF351244	97.56
P.lasiocarpa	chrG01_2_ORF371704	Poplasio_LG01_5_ORF398594	98.39
P.lasiocarpa	chrG01_2_ORF431508	Poplasio_LG01_4_ORF456568	90.48
P.lasiocarpa	chrG01_2_ORF598209	Poplasio_LG01_4_ORF642462	100
P.lasiocarpa	chrG01_2_ORF634035	Poplasio_LG01_4_ORF681645	96.67
P.lasiocarpa	chrG01_2_ORF714730	Poplasio_LG01_5_ORF772762	98.88
P.lasiocarpa	chrG01_2_ORF768128	Poplasio_LG01_4_ORF825625	92.5
P.lasiocarpa	chrG01_3_ORF665890	Poplasio_LG01_6_ORF724032	98.11
P.lasiocarpa	chrG01_3_ORF704272	Poplasio_LG01_5_ORF764089	98.75
P.lasiocarpa	chrG01_3_ORF704385	Poplasio_LG01_5_ORF764201	96.81
P.lasiocarpa	chrG01_3_ORF769001	Poplasio_LG01_5_ORF828781	96.49
P.lasiocarpa	chrG01_3_ORF780343	Poplasio_LG01_6_ORF840930	100
P.lasiocarpa	chrG01_4_ORF310698	Poplasio_LG04_2_ORF147299	94.29
P.lasiocarpa	chrG01_4_ORF355093	Poplasio_LG01_3_ORF385532	90.32
P.lasiocarpa	chrG01_4_ORF416337	Poplasio_LG01_2_ORF453463	100
P.lasiocarpa	chrG01_4_ORF481300	Poplasio_LG01_2_ORF516758	91.18
P.lasiocarpa	chrG01_4_ORF484994	Poplasio_LG01_3_ORF519541	98.15
P.lasiocarpa	chrG01_4_ORF562106	Poplasio_LG01_3_ORF596674	97.85
P.lasiocarpa	chrG01_4_ORF616387	Poplasio_LG01_1_ORF650602	97.73
P.lasiocarpa	chrG01_5_ORF2757	Poplasio_LG01_2_ORF2887	95.83
P.lasiocarpa	chrG01_5_ORF469150	Poplasio_LG01_3_ORF504995	100
P.lasiocarpa	chrG01_6_ORF542805	Poplasio_LG01_3_ORF578198	96.97
P.lasiocarpa	chrG01_6_ORF685894	Poplasio_LG01_2_ORF719090	97.53
P.lasiocarpa	chrG01_6_ORF784338	Poplasio_LG01_1_ORF849261	97.26
P.lasiocarpa	chrG01_6_ORF87022	Poplasio_LG01_3_ORF90066	98.55
P.lasiocarpa	chrG02_1_ORF190649	Poplasio_LG04_1_ORF244389	98.84
P.lasiocarpa	chrG02_1_ORF328013	Poplasio_LG04_2_ORF391378	97.67
P.lasiocarpa	chrG02_1_ORF330445	Poplasio_LG04_1_ORF393159	100
P.lasiocarpa	chrG02_1_ORF344067	Poplasio_LG04_2_ORF408416	100
P.lasiocarpa	chrG02_2_ORF210860	Poplasio_LG04_5_ORF179134	96.61
P.lasiocarpa	chrG02_2_ORF319079	Poplasio_LG04_2_ORF381844	94.29
P.lasiocarpa	chrG02_2_ORF82061	Poplasio_LG04_2_ORF90541	98.08
P.lasiocarpa	chrG02_3_ORF28556	Poplasio_LG04_3_ORF28445	97.56
P.lasiocarpa	chrG02_3_ORF350459	Poplasio_LG04_3_ORF413388	97.37
P.lasiocarpa	chrG02_4_ORF265014	Poplasio_LG04_5_ORF280500	93.15
P.lasiocarpa	chrG02_4_ORF357061	Poplasio_LG04_6_ORF419225	95
P.lasiocarpa	chrG02_4_ORF6239	Poplasio_LG04_5_ORF6398	96.49
P.lasiocarpa	chrG02_4_ORF85218	Poplasio_LG04_5_ORF87096	97.98
P.lasiocarpa	chrG02_5_ORF11756	Poplasio_LG04_6_ORF10506	100
P.lasiocarpa	chrG02_5_ORF121831	Poplasio_LG04_6_ORF125019	100
P.lasiocarpa	chrG02_5_ORF255705	Poplasio_LG04_4_ORF268282	100
P.lasiocarpa	chrG02_5_ORF361926	Poplasio_LG04_6_ORF423615	90.91
P.lasiocarpa	chrG02_5_ORF364202	Poplasio_LG04_5_ORF425755	100
P.lasiocarpa	chrG02_6_ORF120658	Poplasio_LG04_6_ORF125018	98.18
P.lasiocarpa	chrG02_6_ORF139245	Poplasio_LG04_6_ORF144827	100
P.lasiocarpa	chrG02_6_ORF233098	Poplasio_LG04_4_ORF246348	100
P.lasiocarpa	chrG02_6_ORF66848	Poplasio_LG04_6_ORF68310	93.42
P.lasiocarpa	chrG03_1_ORF2252	Poplasio_LG07_6_ORF2147	95.75
P.lasiocarpa	chrG03_2_ORF18958	Poplasio_LG07_2_ORF367102	95.83
P.lasiocarpa	chrG03_2_ORF60227	Poplasio_LG07_5_ORF54356	94.12
P.lasiocarpa	chrG03_3_ORF189093	Poplasio_LG07_4_ORF187559	100
P.lasiocarpa	chrG03_3_ORF73132	Poplasio_LG07_6_ORF66010	100
P.lasiocarpa	chrG03_3_ORF95314	Poplasio_LG07_6_ORF88471	100
P.lasiocarpa	chrG03_4_ORF174077	Poplasio_LG07_1_ORF169504	100
P.lasiocarpa	chrG03_4_ORF371582	Poplasio_LG07_3_ORF369570	93.94
P.lasiocarpa	chrG03_5_ORF13363	Poplasio_LG07_1_ORF36440	100
P.lasiocarpa	chrG03_5_ORF187682	Poplasio_LG07_3_ORF186325	100
P.lasiocarpa	chrG03_6_ORF13435	Poplasio_LG07_3_ORF36433	98.94
P.lasiocarpa	chrG03_6_ORF251785	Poplasio_LG07_3_ORF254368	100
P.lasiocarpa	chrG03_6_ORF282919	Poplasio_LG07_5_ORF101121	98.46
P.lasiocarpa	chrG03_6_ORF306189	Poplasio_LG07_2_ORF312131	100
P.lasiocarpa	chrG04_1_ORF141640	Poplasio_LG05_4_ORF176730	98.28
P.lasiocarpa	chrG04_1_ORF227436	Poplasio_LG01_1_ORF328935	96.67
P.lasiocarpa	chrG04_1_ORF249577	Poplasio_LG05_5_ORF335423	100
P.lasiocarpa	chrG04_1_ORF282807	Poplasio_LG05_6_ORF371141	96.63
P.lasiocarpa	chrG04_1_ORF343077	Poplasio_LG05_4_ORF428235	91.38
P.lasiocarpa	chrG04_2_ORF110077	Poplasio_LG05_5_ORF131246	90.7
P.lasiocarpa	chrG04_2_ORF14769	Poplasio_LG05_6_ORF17053	98.61
P.lasiocarpa	chrG04_3_ORF109226	Poplasio_LG05_6_ORF131025	95.29
P.lasiocarpa	chrG04_3_ORF227802	Poplasio_LG05_6_ORF308655	92.68
P.lasiocarpa	chrG04_3_ORF31334	Poplasio_LG05_4_ORF35504	100
P.lasiocarpa	chrG04_3_ORF43309	Poplasio_LG05_5_ORF47279	96.77
P.lasiocarpa	chrG04_4_ORF122122	Poplasio_LG05_3_ORF128000	98.04
P.lasiocarpa	chrG04_4_ORF304059	Poplasio_LG05_3_ORF381123	96.82
P.lasiocarpa	chrG04_4_ORF334260	Poplasio_LG05_1_ORF413984	100
P.lasiocarpa	chrG04_4_ORF72907	Poplasio_LG05_2_ORF72328	94.34
P.lasiocarpa	chrG04_5_ORF250981	Poplasio_LG05_3_ORF312156	98.36
P.lasiocarpa	chrG04_5_ORF276585	Poplasio_LG05_2_ORF337186	98.04
P.lasiocarpa	chrG04_5_ORF279756	Poplasio_LG05_2_ORF340819	98.33
P.lasiocarpa	chrG04_5_ORF292294	Poplasio_LG05_2_ORF358656	100
P.lasiocarpa	chrG04_5_ORF317736	Poplasio_LG05_1_ORF397573	96.88
P.lasiocarpa	chrG04_6_ORF258707	Poplasio_LG05_2_ORF320760	95.35
P.lasiocarpa	chrG05_1_ORF18369	Poplasio_LG03_2_ORF20363	96.25
P.lasiocarpa	chrG05_1_ORF248819	Poplasio_LG03_2_ORF341192	93.48
P.lasiocarpa	chrG05_1_ORF343157	Poplasio_LG03_2_ORF442785	94.29
P.lasiocarpa	chrG05_3_ORF163779	Poplasio_LG03_1_ORF223429	100
P.lasiocarpa	chrG05_3_ORF206854	Poplasio_LG03_2_ORF293287	94.6
P.lasiocarpa	chrG05_3_ORF317146	Poplasio_LG03_3_ORF415967	95.95
P.lasiocarpa	chrG05_3_ORF317161	Poplasio_LG03_3_ORF415977	100
P.lasiocarpa	chrG05_3_ORF43804	Poplasio_LG03_2_ORF49004	97.37
P.lasiocarpa	chrG05_3_ORF60247	Poplasio_LG03_1_ORF68006	97.87
P.lasiocarpa	chrG05_4_ORF170795	Poplasio_LG02_2_ORF14992	97.62
P.lasiocarpa	chrG05_4_ORF287749	Poplasio_LG03_6_ORF369352	100
P.lasiocarpa	chrG05_4_ORF309773	Poplasio_LG03_6_ORF393998	98.57
P.lasiocarpa	chrG05_4_ORF68326	Poplasio_LG03_6_ORF67131	100
P.lasiocarpa	chrG05_4_ORF98511	Poplasio_LG03_4_ORF98699	96.23
P.lasiocarpa	chrG05_5_ORF226488	Poplasio_LG03_6_ORF289005	100
P.lasiocarpa	chrG05_5_ORF226510	Poplasio_LG03_6_ORF289023	100
P.lasiocarpa	chrG05_5_ORF362424	Poplasio_LG03_4_ORF452360	98.11
P.lasiocarpa	chrG05_6_ORF307066	Poplasio_LG03_6_ORF390059	100
P.lasiocarpa	chrG05_6_ORF313433	Poplasio_LG03_4_ORF398140	98.55
P.lasiocarpa	chrG05_6_ORF60824	Poplasio_LG03_6_ORF56396	100
P.lasiocarpa	chrG05_6_ORF68854	Poplasio_LG03_5_ORF67623	100
P.lasiocarpa	chrG06_1_ORF222287	Poplasio_LG02_2_ORF280813	95.46
P.lasiocarpa	chrG06_1_ORF338315	Poplasio_LG02_2_ORF407828	98.61
P.lasiocarpa	chrG06_2_ORF274443	Poplasio_LG02_3_ORF336356	96
P.lasiocarpa	chrG06_4_ORF203186	Poplasio_LG02_6_ORF202411	94.44
P.lasiocarpa	chrG06_4_ORF46773	Poplasio_LG02_6_ORF32133	96.1
P.lasiocarpa	chrG06_4_ORF50817	Poplasio_LG02_4_ORF36458	96.81
P.lasiocarpa	chrG06_4_ORF91507	Poplasio_LG02_6_ORF79594	96.97
P.lasiocarpa	chrG06_5_ORF101053	Poplasio_LG02_4_ORF88857	100
P.lasiocarpa	chrG06_5_ORF107734	Poplasio_LG02_5_ORF96879	100
P.lasiocarpa	chrG06_5_ORF120266	Poplasio_LG02_5_ORF110652	100
P.lasiocarpa	chrG06_5_ORF326798	Poplasio_LG02_5_ORF365863	92.68
P.lasiocarpa	chrG06_5_ORF63254	Poplasio_LG02_4_ORF49373	96.77
P.lasiocarpa	chrG06_6_ORF228049	Poplasio_LG02_5_ORF231981	100
P.lasiocarpa	chrG06_6_ORF367225	Poplasio_LG02_6_ORF407935	100
P.lasiocarpa	chrG06_6_ORF417815	Poplasio_LG02_6_ORF464612	94.87
P.lasiocarpa	chrG07_1_ORF148214	Poplasio_LG12_5_ORF186754	98.11
P.lasiocarpa	chrG07_1_ORF62081	Poplasio_LG12_5_ORF80330	100
P.lasiocarpa	chrG07_2_ORF203071	Poplasio_LG12_4_ORF262851	98.49
P.lasiocarpa	chrG07_2_ORF241817	Poplasio_LG12_5_ORF304685	92.86
P.lasiocarpa	chrG07_3_ORF157467	Poplasio_LG12_5_ORF200890	98.68
P.lasiocarpa	chrG07_3_ORF99992	Poplasio_LG12_4_ORF131279	98.53
P.lasiocarpa	chrG07_5_ORF131505	Poplasio_LG03_3_ORF341103	98.94
P.lasiocarpa	chrG07_5_ORF15046	Poplasio_LG12_1_ORF15073	100
P.lasiocarpa	chrG07_5_ORF206659	Poplasio_LG12_3_ORF249365	90.62
P.lasiocarpa	chrG07_6_ORF178638	Poplasio_LG12_3_ORF220985	100
P.lasiocarpa	chrG07_6_ORF232658	Poplasio_LG12_5_ORF24150	100
P.lasiocarpa	chrG08_1_ORF228563	Poplasio_LG08_3_ORF239014	92.16
P.lasiocarpa	chrG08_1_ORF271777	Poplasio_LG08_3_ORF284563	97.37
P.lasiocarpa	chrG08_2_ORF161800	Poplasio_LG08_1_ORF172175	97.14
P.lasiocarpa	chrG08_2_ORF98235	Poplasio_LG08_2_ORF109817	98.76
P.lasiocarpa	chrG08_3_ORF162055	Poplasio_LG08_3_ORF171215	100
P.lasiocarpa	chrG08_3_ORF195320	Poplasio_LG08_1_ORF206073	96.91
P.lasiocarpa	chrG08_3_ORF296839	Poplasio_LG06_6_ORF346217	93.44
P.lasiocarpa	chrG08_3_ORF298240	Poplasio_LG08_1_ORF312821	97.5
P.lasiocarpa	chrG08_3_ORF41024	Poplasio_LG08_2_ORF30139	100
P.lasiocarpa	chrG08_4_ORF130751	Poplasio_LG08_5_ORF145184	94.74
P.lasiocarpa	chrG08_4_ORF133772	Poplasio_LG08_4_ORF148693	90.24
P.lasiocarpa	chrG08_4_ORF160702	Poplasio_LG08_4_ORF175539	100
P.lasiocarpa	chrG08_4_ORF235886	Poplasio_LG08_4_ORF251896	97.3
P.lasiocarpa	chrG08_5_ORF133602	Poplasio_LG08_4_ORF148787	96.88
P.lasiocarpa	chrG08_6_ORF149307	Poplasio_LG08_5_ORF163923	93.18
P.lasiocarpa	chrG08_6_ORF216480	Poplasio_LG08_5_ORF232907	97.73
P.lasiocarpa	chrG08_6_ORF52804	Poplasio_LG08_5_ORF64654	95.46
P.lasiocarpa	chrG10_1_ORF20464	Poplasio_LG06_1_ORF17200	98.33
P.lasiocarpa	chrG10_1_ORF35833	Poplasio_LG06_2_ORF34864	97.67
P.lasiocarpa	chrG10_1_ORF44430	Poplasio_LG06_2_ORF44464	96.49
P.lasiocarpa	chrG10_2_ORF4417	Poplasio_LG06_1_ORF1204	95.46
P.lasiocarpa	chrG10_2_ORF4480	Poplasio_LG08_4_ORF1500	95.12
P.lasiocarpa	chrG10_3_ORF136554	Poplasio_LG06_2_ORF141385	95.65
P.lasiocarpa	chrG10_3_ORF148811	Poplasio_LG06_2_ORF154938	90.22
P.lasiocarpa	chrG10_3_ORF194209	Poplasio_LG06_3_ORF200883	98.44
P.lasiocarpa	chrG10_3_ORF280374	Poplasio_LG06_2_ORF320685	96.15
P.lasiocarpa	chrG10_3_ORF282923	Poplasio_LG06_2_ORF323986	100
P.lasiocarpa	chrG10_3_ORF9457	Poplasio_LG06_3_ORF6566	95.83
P.lasiocarpa	chrG10_4_ORF145343	Poplasio_LG06_4_ORF176804	94.52
P.lasiocarpa	chrG10_4_ORF153111	Poplasio_LG06_4_ORF185609	100
P.lasiocarpa	chrG10_4_ORF234372	Poplasio_LG06_4_ORF272117	94.83
P.lasiocarpa	chrG10_4_ORF234769	Poplasio_LG06_6_ORF272450	98.57
P.lasiocarpa	chrG10_4_ORF240837	Poplasio_LG06_5_ORF277741	98.63
P.lasiocarpa	chrG10_4_ORF294313	Poplasio_LG06_5_ORF334904	95.46
P.lasiocarpa	chrG10_5_ORF234965	Poplasio_LG06_5_ORF271327	100
P.lasiocarpa	chrG10_5_ORF235300	Poplasio_LG06_4_ORF272436	96.67
P.lasiocarpa	chrG10_5_ORF265104	Poplasio_LG06_6_ORF303398	100
P.lasiocarpa	chrG10_5_ORF299264	Poplasio_LG06_6_ORF337989	98.18
P.lasiocarpa	chrG10_6_ORF153491	Poplasio_LG06_4_ORF185634	100
P.lasiocarpa	chrG10_6_ORF227299	Poplasio_LG06_5_ORF262150	100
P.lasiocarpa	chrG10_6_ORF236247	Poplasio_LG06_5_ORF271322	92.45
P.lasiocarpa	chrG10_6_ORF287793	Poplasio_LG06_4_ORF327326	93.75
P.lasiocarpa	chrG10_6_ORF293679	Poplasio_LG08_2_ORF297659	93.83
P.lasiocarpa	chrG10_6_ORF99479	Poplasio_LG06_6_ORF128795	96.08
P.lasiocarpa	chrG11_1_ORF25999	Poplasio_LG09_6_ORF25169	98.93
P.lasiocarpa	chrG11_1_ORF91718	Poplasio_LG01_5_ORF169065	91.3
P.lasiocarpa	chrG11_2_ORF4327	Poplasio_LG01_6_ORF6728	100
P.lasiocarpa	chrG11_2_ORF84888	Poplasio_LG09_5_ORF88119	100
P.lasiocarpa	chrG11_3_ORF85194	Poplasio_LG01_4_ORF156547	94
P.lasiocarpa	chrG11_4_ORF26208	Poplasio_LG09_2_ORF265065	91.67
P.lasiocarpa	chrG11_4_ORF3394	Poplasio_LG09_1_ORF232839	94.12
P.lasiocarpa	chrG11_4_ORF36566	Poplasio_LG09_3_ORF276724	97.01
P.lasiocarpa	chrG12_2_ORF119283	Poplasio_LG05_3_ORF80566	94.05
P.lasiocarpa	chrG13_1_ORF119714	Poplasio_LG09_3_ORF196257	94.74
P.lasiocarpa	chrG13_1_ORF214085	Poplasio_LG03_3_ORF415977	100
P.lasiocarpa	chrG13_1_ORF231377	Poplasio_LG03_1_ORF437480	90.91
P.lasiocarpa	chrG13_6_ORF134791	Poplasio_LG08_2_ORF26157	92.68
P.lasiocarpa	chrG14_1_ORF252230	Poplasio_LG10_1_ORF270862	92.68
P.lasiocarpa	chrG14_2_ORF207808	Poplasio_LG10_3_ORF230604	91.43
P.lasiocarpa	chrG14_2_ORF207845	Poplasio_LG10_1_ORF230274	96.77
P.lasiocarpa	chrG14_2_ORF34331	Poplasio_LG08_2_ORF23893	95.65
P.lasiocarpa	chrG14_3_ORF122063	Poplasio_LG10_3_ORF141745	100
P.lasiocarpa	chrG14_3_ORF221633	Poplasio_LG10_1_ORF245233	98
P.lasiocarpa	chrG14_4_ORF125270	Poplasio_LG10_5_ORF124416	98.39
P.lasiocarpa	chrG14_4_ORF50540	Poplasio_LG10_5_ORF51314	90.57
P.lasiocarpa	chrG14_4_ORF68451	Poplasio_LG10_5_ORF66036	100
P.lasiocarpa	chrG14_5_ORF144629	Poplasio_LG04_4_ORF280911	97.83
P.lasiocarpa	chrG14_5_ORF230808	Poplasio_LG10_6_ORF235360	97.83
P.lasiocarpa	chrG14_5_ORF291267	Poplasio_LG10_6_ORF305538	100
P.lasiocarpa	chrG14_5_ORF93347	Poplasio_LG10_6_ORF92183	100
P.lasiocarpa	chrG15_1_ORF39997	Poplasio_LG14_1_ORF44727	98.39
P.lasiocarpa	chrG15_2_ORF139242	Poplasio_LG14_1_ORF165597	98.79
P.lasiocarpa	chrG15_2_ORF208521	Poplasio_LG14_1_ORF271481	92.5
P.lasiocarpa	chrG15_3_ORF140113	Poplasio_LG14_1_ORF165604	97.65
P.lasiocarpa	chrG15_3_ORF51893	Poplasio_LG14_2_ORF55964	94.29
P.lasiocarpa	chrG16_4_ORF117511	Poplasio_LG02_1_ORF294487	90.91
P.lasiocarpa	chrG16_4_ORF155678	Poplasio_LG02_5_ORF179232	92.11
P.lasiocarpa	chrG16_4_ORF32672	Poplasio_LG02_4_ORF37494	94.29
P.lasiocarpa	chrG16_5_ORF116968	Poplasio_LG02_2_ORF293687	97.3
P.lasiocarpa	chrG16_5_ORF123372	Poplasio_LG02_1_ORF299593	93.22
P.lasiocarpa	chrG17_2_ORF92945	Poplasio_LG05_2_ORF191798	91.67
P.lasiocarpa	chrG17_3_ORF188763	Poplasio_LG01_4_ORF322828	93.18
P.lasiocarpa	chrG17_3_ORF22160	Poplasio_LG05_3_ORF110771	97.14
P.lasiocarpa	chrG17_3_ORF261142	Poplasio_LG12_5_ORF24150	97.06
P.lasiocarpa	chrG17_5_ORF199501	Poplasio_LG11_4_ORF13828	97.22
P.lasiocarpa	chrG17_6_ORF77780	Poplasio_LG09_1_ORF112564	100
P.lasiocarpa	chrG18_1_ORF134164	Poplasio_LG11_6_ORF163798	95.79
P.lasiocarpa	chrG18_1_ORF235241	Poplasio_LG11_6_ORF297259	100
P.lasiocarpa	chrG18_2_ORF2922	Poplasio_LG11_6_ORF3683	97.83
P.lasiocarpa	chrG18_2_ORF99642	Poplasio_LG11_4_ORF112323	100
P.lasiocarpa	chrG18_3_ORF103216	Poplasio_LG11_5_ORF117679	93.59
P.lasiocarpa	chrG18_3_ORF133601	Poplasio_LG11_5_ORF163368	98.15
P.lasiocarpa	chrG18_3_ORF133825	Poplasio_LG11_6_ORF163788	100
P.lasiocarpa	chrG18_3_ORF133828	Poplasio_LG11_6_ORF163791	100
P.lasiocarpa	chrG18_3_ORF176921	Poplasio_LG11_6_ORF233127	90.62
P.lasiocarpa	chrG18_3_ORF54419	Poplasio_LG11_6_ORF68888	94.12
P.lasiocarpa	chrG18_3_ORF65046	Poplasio_LG11_4_ORF79214	96.15
P.lasiocarpa	chrG18_4_ORF188116	Poplasio_LG11_1_ORF236927	100
P.lasiocarpa	chrG18_4_ORF7327	Poplasio_LG11_2_ORF8857	100
P.lasiocarpa	chrG18_5_ORF151965	Poplasio_LG11_3_ORF202715	100
P.lasiocarpa	chrG18_6_ORF223170	Poplasio_LG11_1_ORF276226	100
P.lasiocarpa	chrG18_6_ORF84275	Poplasio_LG11_1_ORF102458	100
P.lasiocarpa	chrG19_1_ORF231488	Poplasio_LG13_6_ORF253587	100
P.lasiocarpa	chrG19_1_ORF98147	Poplasio_LG13_6_ORF99437	100
P.lasiocarpa	chrG19_2_ORF118693	Poplasio_LG13_4_ORF126362	100
P.lasiocarpa	chrG19_2_ORF170701	Poplasio_LG13_4_ORF185481	96.92
P.lasiocarpa	chrG19_2_ORF35653	Poplasio_LG13_6_ORF37760	97.87
P.lasiocarpa	chrG19_3_ORF127471	Poplasio_LG13_5_ORF135569	96.88
P.lasiocarpa	chrG19_3_ORF55014	Poplasio_LG13_5_ORF65073	96.67
P.lasiocarpa	chrG19_4_ORF129478	Poplasio_LG13_4_ORF158200	97.89
P.lasiocarpa	chrG19_6_ORF65140	Poplasio_LG13_2_ORF62494	97.78
P.trichocarpa	chrA01_1_ORF129657	Poptricho_Chr11_4_ORF85585	96.97
P.trichocarpa	chrA01_1_ORF347955	Poptricho_Chr01_6_ORF350001	94.29
P.trichocarpa	chrA01_2_ORF219883	Poptricho_Chr01_6_ORF229105	100
P.trichocarpa	chrA01_2_ORF226506	Poptricho_Chr01_6_ORF235357	96.55
P.trichocarpa	chrA01_2_ORF462583	Poptricho_Chr01_6_ORF469162	95.24
P.trichocarpa	chrA01_2_ORF577641	Poptricho_Chr01_6_ORF591449	98.25
P.trichocarpa	chrA01_2_ORF760626	Poptricho_Chr01_4_ORF769043	98.53
P.trichocarpa	chrA01_2_ORF771246	Poptricho_Chr01_5_ORF782470	95.18
P.trichocarpa	chrA01_3_ORF243209	Poptricho_Chr01_5_ORF253789	95.12
P.trichocarpa	chrA01_3_ORF334426	Poptricho_Chr01_4_ORF340321	92.98
P.trichocarpa	chrA01_3_ORF628328	Poptricho_Chr01_4_ORF634805	95.4
P.trichocarpa	chrA01_3_ORF650675	Poptricho_Chr01_5_ORF660164	96.88
P.trichocarpa	chrA01_3_ORF797516	Poptricho_Chr01_4_ORF809824	97.5
P.trichocarpa	chrA01_3_ORF811436	Poptricho_Chr01_5_ORF825597	92.86
P.trichocarpa	chrA01_4_ORF18318	Poptricho_Chr01_3_ORF15836	95.39
P.trichocarpa	chrA01_4_ORF205609	Poptricho_Chr01_2_ORF202839	92.45
P.trichocarpa	chrA01_4_ORF434813	Poptricho_Chr01_1_ORF438980	96.82
P.trichocarpa	chrA01_4_ORF53936	Poptricho_Chr01_3_ORF45838	90.62
P.trichocarpa	chrA01_4_ORF588048	Poptricho_Chr01_3_ORF585842	96.92
P.trichocarpa	chrA01_4_ORF614054	Poptricho_Chr01_3_ORF610189	94.74
P.trichocarpa	chrA01_4_ORF642079	Poptricho_Chr01_2_ORF636963	100
P.trichocarpa	chrA01_4_ORF764870	Poptricho_Chr01_2_ORF763252	97.7
P.trichocarpa	chrA01_4_ORF792130	Poptricho_Chr01_2_ORF802005	94.95
P.trichocarpa	chrA01_4_ORF809430	Poptricho_Chr01_3_ORF823835	100
P.trichocarpa	chrA01_5_ORF231872	Poptricho_Chr01_1_ORF230298	93.1
P.trichocarpa	chrA01_5_ORF3224	Poptricho_Chr01_2_ORF2707	98.08
P.trichocarpa	chrA01_5_ORF513993	Poptricho_Chr01_2_ORF511756	97.67
P.trichocarpa	chrA01_5_ORF674616	Poptricho_Chr01_2_ORF671536	93.26
P.trichocarpa	chrA01_5_ORF766224	Poptricho_Chr01_1_ORF762178	95.29
P.trichocarpa	chrA01_6_ORF94045	Poptricho_Chr01_1_ORF87641	93.88
P.trichocarpa	chrA02_1_ORF214562	Poptricho_Chr02_4_ORF254149	96.88
P.trichocarpa	chrA02_2_ORF129883	Poptricho_Chr02_6_ORF161312	94.74
P.trichocarpa	chrA02_2_ORF20531	Poptricho_Chr02_6_ORF20034	91.75
P.trichocarpa	chrA02_2_ORF321227	Poptricho_Chr02_5_ORF371368	95.71
P.trichocarpa	chrA02_3_ORF364225	Poptricho_Chr02_6_ORF416381	96.88
P.trichocarpa	chrA02_3_ORF60883	Poptricho_Chr02_5_ORF63167	92.39
P.trichocarpa	chrA02_4_ORF169695	Poptricho_Chr02_3_ORF185385	97.18
P.trichocarpa	chrA02_4_ORF372755	Poptricho_Chr02_3_ORF425911	97.83
P.trichocarpa	chrA02_5_ORF219785	Poptricho_Chr14_3_ORF122422	91.93
P.trichocarpa	chrA02_5_ORF292945	Poptricho_Chr14_5_ORF139474	97.67
P.trichocarpa	chrA02_5_ORF65971	Poptricho_Chr02_3_ORF71074	98.89
P.trichocarpa	chrA03_1_ORF273939	Poptricho_Chr03_6_ORF308466	91.07
P.trichocarpa	chrA03_1_ORF332688	Poptricho_Chr03_6_ORF359202	100
P.trichocarpa	chrA03_2_ORF167738	Poptricho_Chr03_6_ORF171701	100
P.trichocarpa	chrA03_2_ORF1827	Poptricho_Chr03_6_ORF1650	97.53
P.trichocarpa	chrA03_2_ORF200986	Poptricho_Chr03_6_ORF205620	97.22
P.trichocarpa	chrA03_3_ORF41550	Poptricho_Chr03_6_ORF37227	92.31
P.trichocarpa	chrA03_4_ORF120821	Poptricho_Chr03_3_ORF144346	98.25
P.trichocarpa	chrA03_6_ORF238101	Poptricho_Chr03_3_ORF267708	100
P.trichocarpa	chrA04_1_ORF337530	Poptricho_Chr04_5_ORF401859	94.83
P.trichocarpa	chrA04_2_ORF224992	Poptricho_Chr04_4_ORF288223	91.23
P.trichocarpa	chrA04_2_ORF253349	Poptricho_Chr04_4_ORF317957	97.67
P.trichocarpa	chrA04_2_ORF33715	Poptricho_Chr04_4_ORF42150	96.67
P.trichocarpa	chrA04_3_ORF290013	Poptricho_Chr04_6_ORF351151	95
P.trichocarpa	chrA04_3_ORF312201	Poptricho_Chr04_5_ORF373632	96.43
P.trichocarpa	chrA04_3_ORF325700	Poptricho_Chr04_4_ORF389543	100
P.trichocarpa	chrA04_3_ORF40429	Poptricho_Chr04_6_ORF49880	94.9
P.trichocarpa	chrA04_4_ORF146907	Poptricho_Chr04_1_ORF154862	98.9
P.trichocarpa	chrA04_4_ORF276647	Poptricho_Chr04_3_ORF327106	98.39
P.trichocarpa	chrA04_4_ORF335617	Poptricho_Chr04_2_ORF393781	97.26
P.trichocarpa	chrA04_4_ORF91585	Poptricho_Chr04_2_ORF91608	95.65
P.trichocarpa	chrA04_5_ORF260380	Poptricho_Chr04_2_ORF314166	96.39
P.trichocarpa	chrA04_5_ORF279722	Poptricho_Chr04_2_ORF331911	98.51
P.trichocarpa	chrA05_1_ORF103295	Poptricho_Chr05_5_ORF109777	96.49
P.trichocarpa	chrA05_1_ORF339138	Poptricho_Chr05_4_ORF402444	100
P.trichocarpa	chrA05_2_ORF137481	Poptricho_Chr05_4_ORF155585	94.74
P.trichocarpa	chrA05_2_ORF317629	Poptricho_Chr05_4_ORF379998	97.14
P.trichocarpa	chrA05_3_ORF209441	Poptricho_Chr05_4_ORF269581	93.59
P.trichocarpa	chrA05_3_ORF28841	Poptricho_Chr05_6_ORF30464	95
P.trichocarpa	chrA05_4_ORF76981	Poptricho_Chr05_3_ORF82033	93.48
P.trichocarpa	chrA05_5_ORF119502	Poptricho_Chr05_2_ORF121101	91.3
P.trichocarpa	chrA05_5_ORF203372	Poptricho_Chr05_6_ORF211812	92.86
P.trichocarpa	chrA05_6_ORF237455	Poptricho_Chr05_1_ORF289912	100
P.trichocarpa	chrA05_6_ORF46067	Poptricho_Chr05_2_ORF48242	97.06
P.trichocarpa	chrA06_1_ORF132930	Poptricho_Chr06_6_ORF143502	93.24
P.trichocarpa	chrA06_1_ORF274281	Poptricho_Chr06_4_ORF332536	96.15
P.trichocarpa	chrA06_1_ORF360724	Poptricho_Chr06_6_ORF416196	97.96
P.trichocarpa	chrA06_2_ORF223102	Poptricho_Chr06_6_ORF275710	98.76
P.trichocarpa	chrA06_2_ORF286761	Poptricho_Chr06_4_ORF346758	97.73
P.trichocarpa	chrA06_2_ORF31664	Poptricho_Chr06_4_ORF38785	96.43
P.trichocarpa	chrA06_2_ORF35939	Poptricho_Chr06_5_ORF42637	97.14
P.trichocarpa	chrA06_2_ORF40948	Poptricho_Chr06_5_ORF47773	96.63
P.trichocarpa	chrA06_2_ORF415289	Poptricho_Chr06_4_ORF467668	95.95
P.trichocarpa	chrA06_3_ORF100877	Poptricho_Chr06_6_ORF108648	94.12
P.trichocarpa	chrA06_3_ORF223951	Poptricho_Chr06_6_ORF275708	93.94
P.trichocarpa	chrA06_3_ORF360674	Poptricho_Chr06_6_ORF416098	100
P.trichocarpa	chrA06_5_ORF172103	Poptricho_Chr06_1_ORF169623	97.06
P.trichocarpa	chrA06_5_ORF196157	Poptricho_Chr06_3_ORF197959	100
P.trichocarpa	chrA06_5_ORF201927	Poptricho_Chr06_2_ORF203544	95.59
P.trichocarpa	chrA06_5_ORF317836	Poptricho_Chr06_1_ORF361036	95.83
P.trichocarpa	chrA06_5_ORF333999	Poptricho_Chr06_2_ORF378187	97.44
P.trichocarpa	chrA06_5_ORF362549	Poptricho_Chr06_3_ORF409424	98.9
P.trichocarpa	chrA06_6_ORF49887	Poptricho_Chr06_3_ORF46518	97.37
P.trichocarpa	chrA06_6_ORF92883	Poptricho_Chr06_1_ORF82621	94.92
P.trichocarpa	chrA06_6_ORF94653	Poptricho_Chr06_1_ORF84461	97.73
P.trichocarpa	chrA07_1_ORF165490	Poptricho_Chr07_5_ORF190464	96.3
P.trichocarpa	chrA07_2_ORF49386	Poptricho_Chr07_4_ORF45203	95.65
P.trichocarpa	chrA07_3_ORF210017	Poptricho_Chr07_6_ORF238633	93.48
P.trichocarpa	chrA07_3_ORF219475	Poptricho_Chr07_6_ORF248795	97.47
P.trichocarpa	chrA07_6_ORF99972	Poptricho_Chr04_3_ORF260490	93.33
P.trichocarpa	chrA08_2_ORF149343	Poptricho_Chr08_5_ORF176319	96.3
P.trichocarpa	chrA08_2_ORF191019	Poptricho_Chr08_6_ORF218974	92.21
P.trichocarpa	chrA08_2_ORF202928	Poptricho_Chr08_5_ORF231674	100
P.trichocarpa	chrA08_3_ORF102509	Poptricho_Chr08_4_ORF128166	98.44
P.trichocarpa	chrA08_4_ORF203863	Poptricho_Chr08_2_ORF209298	95.24
P.trichocarpa	chrA08_4_ORF36124	Poptricho_Chr08_3_ORF36232	100
P.trichocarpa	chrA08_4_ORF53460	Poptricho_Chr08_2_ORF54100	92.68
P.trichocarpa	chrA08_4_ORF905	Poptricho_Chr08_3_ORF1506	95.75
P.trichocarpa	chrA08_5_ORF102731	Poptricho_Chr08_2_ORF104059	92.06
P.trichocarpa	chrA08_5_ORF134039	Poptricho_Chr08_2_ORF136325	100
P.trichocarpa	chrA08_5_ORF141790	Poptricho_Chr08_2_ORF144854	90.39
P.trichocarpa	chrA08_5_ORF17277	Poptricho_Chr10_6_ORF18616	96.55
P.trichocarpa	chrA08_6_ORF125345	Poptricho_Chr08_1_ORF126654	100
P.trichocarpa	chrA08_6_ORF915	Poptricho_Chr08_2_ORF1506	100
P.trichocarpa	chrA09_1_ORF35804	Poptricho_Chr09_6_ORF35553	95.24
P.trichocarpa	chrA09_1_ORF50509	Poptricho_Chr09_4_ORF49662	100
P.trichocarpa	chrA09_1_ORF59053	Poptricho_Chr09_4_ORF57820	100
P.trichocarpa	chrA09_1_ORF87124	Poptricho_Chr09_5_ORF86894	100
P.trichocarpa	chrA09_2_ORF171679	Poptricho_Chr09_5_ORF174783	95.39
P.trichocarpa	chrA09_2_ORF69920	Poptricho_Chr09_5_ORF68437	100
P.trichocarpa	chrA09_4_ORF162631	Poptricho_Chr09_1_ORF182357	97.87
P.trichocarpa	chrA09_4_ORF186746	Poptricho_Chr09_1_ORF205942	93.94
P.trichocarpa	chrA09_5_ORF153304	Poptricho_Chr09_3_ORF173818	96.97
P.trichocarpa	chrA09_5_ORF187334	Poptricho_Chr09_1_ORF206104	100
P.trichocarpa	chrA09_6_ORF102640	Poptricho_Chr09_3_ORF122897	98.57
P.trichocarpa	chrA09_6_ORF132607	Poptricho_Chr09_2_ORF153807	92.31
P.trichocarpa	chrA09_6_ORF147644	Poptricho_Chr09_2_ORF169378	94.2
P.trichocarpa	chrA09_6_ORF187089	Poptricho_Chr09_2_ORF207202	98.36
P.trichocarpa	chrA10_1_ORF135909	Poptricho_Chr10_4_ORF141048	95.46
P.trichocarpa	chrA10_2_ORF108830	Poptricho_Chr10_5_ORF113048	94.74
P.trichocarpa	chrA10_2_ORF146340	Poptricho_Chr10_6_ORF152073	97.62
P.trichocarpa	chrA10_2_ORF248634	Poptricho_Chr10_6_ORF259925	96.43
P.trichocarpa	chrA10_2_ORF4126	Poptricho_Chr10_4_ORF6632	98.72
P.trichocarpa	chrA10_2_ORF42459	Poptricho_Chr10_5_ORF45347	96.49
P.trichocarpa	chrA10_3_ORF122459	Poptricho_Chr10_6_ORF125894	97.4
P.trichocarpa	chrA10_3_ORF158039	Poptricho_Chr10_6_ORF161881	96.67
P.trichocarpa	chrA10_3_ORF259079	Poptricho_Chr10_6_ORF269297	92.98
P.trichocarpa	chrA10_3_ORF4144	Poptricho_Chr10_6_ORF6699	95.52
P.trichocarpa	chrA10_3_ORF66689	Poptricho_Chr10_6_ORF69357	100
P.trichocarpa	chrA10_4_ORF161928	Poptricho_Chr10_2_ORF202327	90.12
P.trichocarpa	chrA10_5_ORF130069	Poptricho_Chr10_1_ORF167783	91.89
P.trichocarpa	chrA10_5_ORF229153	Poptricho_Chr10_3_ORF272302	96.92
P.trichocarpa	chrA10_5_ORF307034	Poptricho_Chr10_1_ORF350463	97.56
P.trichocarpa	chrA10_6_ORF264814	Poptricho_Chr10_3_ORF307695	96.3
P.trichocarpa	chrA10_6_ORF314602	Poptricho_Chr10_1_ORF357529	96
P.trichocarpa	chrA10_6_ORF7889	Poptricho_Chr10_2_ORF8111	95.88
P.trichocarpa	chrA11_2_ORF114204	Poptricho_Chr11_5_ORF124361	91.3
P.trichocarpa	chrA11_2_ORF237688	Poptricho_Chr11_6_ORF287522	100
P.trichocarpa	chrA11_3_ORF237999	Poptricho_Chr11_4_ORF287446	98.81
P.trichocarpa	chrA11_3_ORF41904	Poptricho_Chr11_5_ORF40002	96.3
P.trichocarpa	chrA11_4_ORF144748	Poptricho_Chr10_3_ORF176274	100
P.trichocarpa	chrA11_4_ORF74053	Poptricho_Chr11_1_ORF54552	97.59
P.trichocarpa	chrA11_5_ORF227289	Poptricho_Chr11_1_ORF258143	94.34
P.trichocarpa	chrA11_5_ORF24473	Poptricho_Chr04_5_ORF401859	95.35
P.trichocarpa	chrA11_6_ORF57734	Poptricho_Chr11_2_ORF41965	94.12
P.trichocarpa	chrA12_1_ORF110687	Poptricho_Chr12_1_ORF141440	100
P.trichocarpa	chrA12_1_ORF45607	Poptricho_Chr12_4_ORF47692	97.96
P.trichocarpa	chrA12_2_ORF14469	Poptricho_Chr12_4_ORF14364	97.96
P.trichocarpa	chrA12_3_ORF181645	Poptricho_Chr12_3_ORF19422	93.75
P.trichocarpa	chrA12_4_ORF156740	Poptricho_Chr12_1_ORF204725	100
P.trichocarpa	chrA12_5_ORF155518	Poptricho_Chr12_3_ORF202511	97.37
P.trichocarpa	chrA12_5_ORF156699	Poptricho_Chr12_1_ORF204705	97.92
P.trichocarpa	chrA12_5_ORF156736	Poptricho_Chr12_1_ORF204742	94.23
P.trichocarpa	chrA12_5_ORF171464	Poptricho_Chr12_1_ORF219588	92.86
P.trichocarpa	chrA12_6_ORF15263	Poptricho_Chr12_5_ORF227819	93.75
P.trichocarpa	chrA13_1_ORF155298	Poptricho_Chr13_6_ORF179641	97.37
P.trichocarpa	chrA13_1_ORF36430	Poptricho_Chr13_5_ORF36484	97.4
P.trichocarpa	chrA13_1_ORF45318	Poptricho_Chr13_6_ORF46739	93.18
P.trichocarpa	chrA13_2_ORF196182	Poptricho_Chr13_6_ORF221527	98.15
P.trichocarpa	chrA13_2_ORF231572	Poptricho_Chr13_6_ORF254975	97.22
P.trichocarpa	chrA13_2_ORF36843	Poptricho_Chr13_4_ORF36900	92.65
P.trichocarpa	chrA13_2_ORF99218	Poptricho_Chr13_6_ORF114333	98.98
P.trichocarpa	chrA13_3_ORF126000	Poptricho_Chr13_5_ORF145531	97.87
P.trichocarpa	chrA13_3_ORF14546	Poptricho_Chr13_5_ORF17080	98.15
P.trichocarpa	chrA13_4_ORF113857	Poptricho_Chr13_2_ORF115760	95.4
P.trichocarpa	chrA13_4_ORF123723	Poptricho_Chr13_1_ORF132351	95.83
P.trichocarpa	chrA13_4_ORF166793	Poptricho_Chr13_2_ORF186091	92.19
P.trichocarpa	chrA13_4_ORF17452	Poptricho_Chr13_3_ORF18425	93.62
P.trichocarpa	chrA13_4_ORF204481	Poptricho_Chr13_2_ORF230971	95.39
P.trichocarpa	chrA13_4_ORF73608	Poptricho_Chr13_2_ORF72214	100
P.trichocarpa	chrA13_5_ORF127953	Poptricho_Chr13_3_ORF140077	98.94
P.trichocarpa	chrA13_5_ORF210415	Poptricho_Chr13_2_ORF235226	97.44
P.trichocarpa	chrA14_2_ORF272086	Poptricho_Chr14_6_ORF253048	100
P.trichocarpa	chrA14_3_ORF134022	Poptricho_Chr14_4_ORF115749	95.56
P.trichocarpa	chrA14_3_ORF212625	Poptricho_Chr14_5_ORF196271	93.1
P.trichocarpa	chrA14_3_ORF228710	Poptricho_Chr14_5_ORF212048	95.24
P.trichocarpa	chrA14_4_ORF203297	Poptricho_Chr14_3_ORF203404	96.08
P.trichocarpa	chrA14_5_ORF108227	Poptricho_Chr14_6_ORF195403	96.97
P.trichocarpa	chrA14_5_ORF156047	Poptricho_Chr14_1_ORF154672	96.25
P.trichocarpa	chrA14_5_ORF204690	Poptricho_Chr14_2_ORF205696	93.55
P.trichocarpa	chrA14_5_ORF309023	Poptricho_Chr14_4_ORF23138	92.59
P.trichocarpa	chrA14_5_ORF95403	Poptricho_Chr14_2_ORF94041	94.44
P.trichocarpa	chrA14_6_ORF95588	Poptricho_Chr14_3_ORF94488	95.83
P.trichocarpa	chrA15_1_ORF1171	Poptricho_Chr15_6_ORF1713	95.95
P.trichocarpa	chrA15_1_ORF14296	Poptricho_Chr15_6_ORF14430	97.44
P.trichocarpa	chrA15_1_ORF55300	Poptricho_Chr15_6_ORF61725	91.89
P.trichocarpa	chrA15_3_ORF87167	Poptricho_Chr15_5_ORF94595	96.92
P.trichocarpa	chrA15_4_ORF204860	Poptricho_Chr15_3_ORF241961	98.44
P.trichocarpa	chrA15_5_ORF100424	Poptricho_Chr15_2_ORF121686	92
P.trichocarpa	chrA15_5_ORF204320	Poptricho_Chr15_1_ORF243032	96.61
P.trichocarpa	chrA15_6_ORF166505	Poptricho_Chr12_1_ORF204705	92.31
P.trichocarpa	chrA16_2_ORF27461	Poptricho_Chr16_4_ORF251966	96.3
P.trichocarpa	chrA16_3_ORF169353	Poptricho_Chr06_6_ORF104694	100
P.trichocarpa	chrA16_5_ORF145553	Poptricho_Chr16_3_ORF189840	97.06
P.trichocarpa	chrA16_5_ORF39416	Poptricho_Chr16_2_ORF63163	97
P.trichocarpa	chrA16_6_ORF137902	Poptricho_Chr16_3_ORF177459	92.86
P.trichocarpa	chrA16_6_ORF167768	Poptricho_Chr16_3_ORF213193	92
P.trichocarpa	chrA17_1_ORF271398	Poptricho_Chr17_6_ORF248394	92.68
P.trichocarpa	chrA17_1_ORF277600	Poptricho_Chr17_6_ORF257907	98.86
P.trichocarpa	chrA17_3_ORF102066	Poptricho_Chr17_5_ORF81881	95.92
P.trichocarpa	chrA17_3_ORF60512	Poptricho_Chr17_5_ORF59534	95.83
P.trichocarpa	chrA17_4_ORF245700	Poptricho_Chr17_1_ORF228045	100
P.trichocarpa	chrA17_4_ORF33931	Poptricho_Chr17_1_ORF25387	95
P.trichocarpa	chrA17_6_ORF63362	Poptricho_Chr17_3_ORF45767	94.83
P.trichocarpa	chrA17_6_ORF65150	Poptricho_Chr12_2_ORF191633	90.48
P.trichocarpa	chrA18_2_ORF123199	Poptricho_Chr18_6_ORF153196	91.58
P.trichocarpa	chrA18_2_ORF88078	Poptricho_Chr18_5_ORF105684	96.67
P.trichocarpa	chrA18_3_ORF210920	Poptricho_Chr18_6_ORF260306	100
P.trichocarpa	chrA18_3_ORF72844	Poptricho_Chr18_4_ORF89072	100
P.trichocarpa	chrA18_5_ORF191594	Poptricho_Chr18_2_ORF228065	100
P.trichocarpa	chrA19_3_ORF132378	Poptricho_Chr19_6_ORF130980	96.97
P.trichocarpa	chrA19_4_ORF116221	Poptricho_Chr19_3_ORF100424	97.22
P.trichocarpa	chrA19_4_ORF78302	Poptricho_Chr19_2_ORF59573	100
P.trichocarpa	chrA19_5_ORF15930	Poptricho_Chr18_1_ORF270761	90.48
P.trichocarpa	chrA19_6_ORF245521	Poptricho_Chr19_1_ORF232363	95.79
P.trichocarpa	chrG01_1_ORF224319	Poptricho_Chr01_6_ORF224540	100
P.trichocarpa	chrG01_1_ORF236982	Poptricho_Chr01_6_ORF235351	96.67
P.trichocarpa	chrG01_1_ORF315422	Poptricho_Chr01_6_ORF306897	100
P.trichocarpa	chrG01_1_ORF615601	Poptricho_Chr01_5_ORF619967	96.88
P.trichocarpa	chrG01_1_ORF648709	Poptricho_Chr01_5_ORF658379	98.51
P.trichocarpa	chrG01_1_ORF770253	Poptricho_Chr01_5_ORF778361	100
P.trichocarpa	chrG01_1_ORF781312	Poptricho_Chr01_6_ORF787796	96.82
P.trichocarpa	chrG01_1_ORF809883	Poptricho_Chr01_4_ORF815430	98.86
P.trichocarpa	chrG01_1_ORF82880	Poptricho_Chr01_4_ORF89307	100
P.trichocarpa	chrG01_2_ORF143884	Poptricho_Chr01_6_ORF144197	94.03
P.trichocarpa	chrG01_2_ORF223334	Poptricho_Chr11_1_ORF145185	92.11
P.trichocarpa	chrG01_2_ORF229717	Poptricho_Chr01_6_ORF229105	98.68
P.trichocarpa	chrG01_2_ORF236823	Poptricho_Chr01_6_ORF235357	94.83
P.trichocarpa	chrG01_2_ORF236842	Poptricho_Chr01_6_ORF235380	97.01
P.trichocarpa	chrG01_2_ORF315214	Poptricho_Chr01_5_ORF308471	96.15
P.trichocarpa	chrG01_2_ORF326562	Poptricho_Chr01_4_ORF315593	97.56
P.trichocarpa	chrG01_2_ORF371704	Poptricho_Chr01_5_ORF362828	98.39
P.trichocarpa	chrG01_2_ORF598209	Poptricho_Chr01_5_ORF600468	100
P.trichocarpa	chrG01_2_ORF634035	Poptricho_Chr01_6_ORF635764	100
P.trichocarpa	chrG01_2_ORF714730	Poptricho_Chr01_5_ORF720170	100
P.trichocarpa	chrG01_2_ORF768128	Poptricho_Chr01_4_ORF772254	92.5
P.trichocarpa	chrG01_3_ORF665890	Poptricho_Chr01_4_ORF672084	98.11
P.trichocarpa	chrG01_3_ORF704272	Poptricho_Chr01_5_ORF712147	100
P.trichocarpa	chrG01_3_ORF704385	Poptricho_Chr01_4_ORF710000	96.67
P.trichocarpa	chrG01_3_ORF718253	Poptricho_Chr01_6_ORF724056	95.24
P.trichocarpa	chrG01_3_ORF769001	Poptricho_Chr01_4_ORF775605	96.49
P.trichocarpa	chrG01_3_ORF780343	Poptricho_Chr01_5_ORF790043	100
P.trichocarpa	chrG01_4_ORF138515	Poptricho_Chr01_1_ORF139685	90.16
P.trichocarpa	chrG01_4_ORF355093	Poptricho_Chr01_1_ORF367539	90.32
P.trichocarpa	chrG01_4_ORF416337	Poptricho_Chr01_2_ORF435674	100
P.trichocarpa	chrG01_4_ORF481300	Poptricho_Chr01_1_ORF496316	91.18
P.trichocarpa	chrG01_4_ORF484994	Poptricho_Chr01_1_ORF499567	98.55
P.trichocarpa	chrG01_4_ORF562106	Poptricho_Chr01_2_ORF573355	97.85
P.trichocarpa	chrG01_4_ORF616387	Poptricho_Chr01_2_ORF622852	97.73
P.trichocarpa	chrG01_4_ORF795443	Poptricho_Chr01_2_ORF802539	94.44
P.trichocarpa	chrG01_5_ORF2757	Poptricho_Chr01_2_ORF2691	95.83
P.trichocarpa	chrG01_5_ORF469150	Poptricho_Chr01_2_ORF485522	100
P.trichocarpa	chrG01_6_ORF542805	Poptricho_Chr01_2_ORF556116	96.72
P.trichocarpa	chrG01_6_ORF685894	Poptricho_Chr01_1_ORF688177	97.53
P.trichocarpa	chrG01_6_ORF784338	Poptricho_Chr01_2_ORF797358	95.89
P.trichocarpa	chrG01_6_ORF794113	Poptricho_Chr01_2_ORF802005	96.97
P.trichocarpa	chrG01_6_ORF87022	Poptricho_Chr01_1_ORF86599	98.59
P.trichocarpa	chrG02_1_ORF190649	Poptricho_Chr02_5_ORF228122	98.84
P.trichocarpa	chrG02_1_ORF328013	Poptricho_Chr02_4_ORF371172	96.51
P.trichocarpa	chrG02_1_ORF328786	Poptricho_Chr02_6_ORF372298	97.14
P.trichocarpa	chrG02_1_ORF330445	Poptricho_Chr02_5_ORF372889	100
P.trichocarpa	chrG02_1_ORF344067	Poptricho_Chr02_4_ORF387054	100
P.trichocarpa	chrG02_2_ORF174955	Poptricho_Chr02_5_ORF211702	91.75
P.trichocarpa	chrG02_2_ORF210860	Poptricho_Chr02_3_ORF174683	96.61
P.trichocarpa	chrG02_2_ORF82061	Poptricho_Chr02_6_ORF83268	100
P.trichocarpa	chrG02_3_ORF28556	Poptricho_Chr02_6_ORF28193	97.5
P.trichocarpa	chrG02_3_ORF316543	Poptricho_Chr02_5_ORF359311	95.24
P.trichocarpa	chrG02_3_ORF350459	Poptricho_Chr02_5_ORF392571	97.37
P.trichocarpa	chrG02_4_ORF265014	Poptricho_Chr02_2_ORF274399	98.63
P.trichocarpa	chrG02_4_ORF357061	Poptricho_Chr02_3_ORF401243	96.67
P.trichocarpa	chrG02_4_ORF6239	Poptricho_Chr02_2_ORF6448	96.49
P.trichocarpa	chrG02_4_ORF85218	Poptricho_Chr02_3_ORF84950	96.97
P.trichocarpa	chrG02_5_ORF11756	Poptricho_Chr02_1_ORF11013	93.1
P.trichocarpa	chrG02_5_ORF121831	Poptricho_Chr02_2_ORF122854	100
P.trichocarpa	chrG02_5_ORF255705	Poptricho_Chr02_1_ORF263807	100
P.trichocarpa	chrG02_5_ORF361926	Poptricho_Chr02_2_ORF405503	92.73
P.trichocarpa	chrG02_5_ORF364202	Poptricho_Chr02_2_ORF407949	96.77
P.trichocarpa	chrG02_6_ORF120658	Poptricho_Chr02_2_ORF122853	98.18
P.trichocarpa	chrG02_6_ORF139245	Poptricho_Chr02_2_ORF142433	100
P.trichocarpa	chrG02_6_ORF233098	Poptricho_Chr02_3_ORF239534	100
P.trichocarpa	chrG02_6_ORF66848	Poptricho_Chr02_3_ORF67148	92.11
P.trichocarpa	chrG03_1_ORF2252	Poptricho_Chr03_6_ORF1867	93.62
P.trichocarpa	chrG03_2_ORF139323	Poptricho_Chr03_6_ORF124193	96.3
P.trichocarpa	chrG03_2_ORF18958	Poptricho_Chr03_3_ORF351515	96.3
P.trichocarpa	chrG03_2_ORF60227	Poptricho_Chr03_6_ORF46608	94.12
P.trichocarpa	chrG03_3_ORF189093	Poptricho_Chr03_6_ORF171709	100
P.trichocarpa	chrG03_3_ORF73132	Poptricho_Chr03_6_ORF59010	100
P.trichocarpa	chrG03_4_ORF174077	Poptricho_Chr03_1_ORF169274	100
P.trichocarpa	chrG03_4_ORF371582	Poptricho_Chr03_2_ORF355041	93.75
P.trichocarpa	chrG03_5_ORF13363	Poptricho_Chr03_4_ORF359452	97.67
P.trichocarpa	chrG03_5_ORF187682	Poptricho_Chr03_2_ORF184820	95.39
P.trichocarpa	chrG03_6_ORF13435	Poptricho_Chr03_5_ORF359758	97.87
P.trichocarpa	chrG03_6_ORF251785	Poptricho_Chr03_3_ORF248699	100
P.trichocarpa	chrG03_6_ORF282919	Poptricho_Chr03_5_ORF92270	96.92
P.trichocarpa	chrG03_6_ORF306189	Poptricho_Chr03_1_ORF300088	98.11
P.trichocarpa	chrG04_1_ORF141640	Poptricho_Chr04_6_ORF155872	96.61
P.trichocarpa	chrG04_1_ORF215321	Poptricho_Chr04_5_ORF273656	92.59
P.trichocarpa	chrG04_1_ORF227436	Poptricho_Chr07_3_ORF123132	100
P.trichocarpa	chrG04_1_ORF249577	Poptricho_Chr04_6_ORF312187	98.31
P.trichocarpa	chrG04_1_ORF282807	Poptricho_Chr04_6_ORF343292	96.63
P.trichocarpa	chrG04_1_ORF343077	Poptricho_Chr04_5_ORF401859	94.83
P.trichocarpa	chrG04_2_ORF110077	Poptricho_Chr04_4_ORF116088	93.02
P.trichocarpa	chrG04_2_ORF14769	Poptricho_Chr04_6_ORF14901	100
P.trichocarpa	chrG04_3_ORF109226	Poptricho_Chr04_6_ORF117502	95.29
P.trichocarpa	chrG04_3_ORF31334	Poptricho_Chr04_4_ORF31412	97.67
P.trichocarpa	chrG04_3_ORF43309	Poptricho_Chr04_6_ORF42779	92.96
P.trichocarpa	chrG04_4_ORF122122	Poptricho_Chr04_2_ORF121798	100
P.trichocarpa	chrG04_4_ORF304059	Poptricho_Chr04_1_ORF361918	98.41
P.trichocarpa	chrG04_4_ORF334260	Poptricho_Chr04_3_ORF392988	100
P.trichocarpa	chrG04_4_ORF72907	Poptricho_Chr04_2_ORF73314	92.45
P.trichocarpa	chrG04_5_ORF108955	Poptricho_Chr04_2_ORF106241	95.46
P.trichocarpa	chrG04_5_ORF250981	Poptricho_Chr04_3_ORF302151	95.08
P.trichocarpa	chrG04_5_ORF276585	Poptricho_Chr04_1_ORF324288	96.61
P.trichocarpa	chrG04_5_ORF279756	Poptricho_Chr04_2_ORF329407	98.33
P.trichocarpa	chrG04_5_ORF292294	Poptricho_Chr04_1_ORF341757	100
P.trichocarpa	chrG04_5_ORF317736	Poptricho_Chr04_1_ORF376635	96.88
P.trichocarpa	chrG04_6_ORF258707	Poptricho_Chr04_1_ORF309167	97.67
P.trichocarpa	chrG05_1_ORF18369	Poptricho_Chr05_4_ORF20133	93.83
P.trichocarpa	chrG05_1_ORF248819	Poptricho_Chr05_5_ORF312684	90.22
P.trichocarpa	chrG05_1_ORF343157	Poptricho_Chr05_4_ORF408699	97.14
P.trichocarpa	chrG05_3_ORF163779	Poptricho_Chr05_6_ORF207365	100
P.trichocarpa	chrG05_3_ORF317146	Poptricho_Chr05_4_ORF382035	95.95
P.trichocarpa	chrG05_3_ORF317161	Poptricho_Chr05_5_ORF381547	98
P.trichocarpa	chrG05_3_ORF43804	Poptricho_Chr05_5_ORF46208	94.38
P.trichocarpa	chrG05_3_ORF60247	Poptricho_Chr05_5_ORF64318	98.94
P.trichocarpa	chrG05_4_ORF170795	Poptricho_Chr06_6_ORF13365	97.62
P.trichocarpa	chrG05_4_ORF287749	Poptricho_Chr05_1_ORF346558	100
P.trichocarpa	chrG05_4_ORF309773	Poptricho_Chr05_1_ORF368452	100
P.trichocarpa	chrG05_4_ORF68326	Poptricho_Chr05_1_ORF68404	100
P.trichocarpa	chrG05_4_ORF98511	Poptricho_Chr05_3_ORF97507	94.34
P.trichocarpa	chrG05_5_ORF226488	Poptricho_Chr05_2_ORF271886	96.55
P.trichocarpa	chrG05_5_ORF226510	Poptricho_Chr05_2_ORF271906	100
P.trichocarpa	chrG05_5_ORF362424	Poptricho_Chr05_2_ORF422767	98.11
P.trichocarpa	chrG05_6_ORF307066	Poptricho_Chr05_1_ORF365165	100
P.trichocarpa	chrG05_6_ORF313433	Poptricho_Chr05_2_ORF370042	100
P.trichocarpa	chrG05_6_ORF60824	Poptricho_Chr05_1_ORF59243	100
P.trichocarpa	chrG05_6_ORF68854	Poptricho_Chr05_2_ORF68014	97.56
P.trichocarpa	chrG06_1_ORF222287	Poptricho_Chr06_6_ORF275708	95.46
P.trichocarpa	chrG06_1_ORF338315	Poptricho_Chr06_4_ORF396489	95.83
P.trichocarpa	chrG06_2_ORF274443	Poptricho_Chr06_4_ORF329463	92
P.trichocarpa	chrG06_4_ORF190488	Poptricho_Chr06_2_ORF179472	92.5
P.trichocarpa	chrG06_4_ORF203186	Poptricho_Chr06_1_ORF192382	94.44
P.trichocarpa	chrG06_4_ORF46773	Poptricho_Chr06_1_ORF30514	98.72
P.trichocarpa	chrG06_4_ORF50817	Poptricho_Chr06_2_ORF36813	96.81
P.trichocarpa	chrG06_4_ORF91507	Poptricho_Chr06_1_ORF76136	93.94
P.trichocarpa	chrG06_5_ORF101053	Poptricho_Chr06_3_ORF85177	100
P.trichocarpa	chrG06_5_ORF107734	Poptricho_Chr06_3_ORF92304	100
P.trichocarpa	chrG06_5_ORF120266	Poptricho_Chr06_2_ORF104586	100
P.trichocarpa	chrG06_5_ORF326798	Poptricho_Chr06_1_ORF356599	93.62
P.trichocarpa	chrG06_5_ORF63254	Poptricho_Chr06_3_ORF49070	96.77
P.trichocarpa	chrG06_6_ORF228049	Poptricho_Chr06_1_ORF220414	100
P.trichocarpa	chrG06_6_ORF367225	Poptricho_Chr06_2_ORF400233	96.88
P.trichocarpa	chrG06_6_ORF417815	Poptricho_Chr06_2_ORF452797	92.31
P.trichocarpa	chrG07_1_ORF148214	Poptricho_Chr07_6_ORF164033	98.11
P.trichocarpa	chrG07_1_ORF62081	Poptricho_Chr07_6_ORF59787	97.78
P.trichocarpa	chrG07_2_ORF203071	Poptricho_Chr07_5_ORF226576	100
P.trichocarpa	chrG07_2_ORF241817	Poptricho_Chr07_5_ORF266585	92.86
P.trichocarpa	chrG07_3_ORF157467	Poptricho_Chr07_5_ORF176097	98.68
P.trichocarpa	chrG07_3_ORF99992	Poptricho_Chr07_4_ORF102378	98.53
P.trichocarpa	chrG07_5_ORF131505	Poptricho_Chr05_5_ORF312680	98.94
P.trichocarpa	chrG07_5_ORF15046	Poptricho_Chr07_3_ORF13919	97.01
P.trichocarpa	chrG07_6_ORF178638	Poptricho_Chr05_4_ORF345204	98.28
P.trichocarpa	chrG07_6_ORF232658	Poptricho_Chr07_1_ORF257303	100
P.trichocarpa	chrG08_1_ORF228563	Poptricho_Chr08_6_ORF208893	94.12
P.trichocarpa	chrG08_1_ORF271777	Poptricho_Chr08_4_ORF253592	98.68
P.trichocarpa	chrG08_2_ORF161800	Poptricho_Chr08_5_ORF141949	97.14
P.trichocarpa	chrG08_2_ORF98235	Poptricho_Chr08_6_ORF79609	98.76
P.trichocarpa	chrG08_3_ORF162055	Poptricho_Chr08_4_ORF141969	100
P.trichocarpa	chrG08_3_ORF195320	Poptricho_Chr08_5_ORF176325	93.81
P.trichocarpa	chrG08_3_ORF296839	Poptricho_Chr10_1_ORF343912	93.44
P.trichocarpa	chrG08_3_ORF41024	Poptricho_Chr08_6_ORF7158	100
P.trichocarpa	chrG08_4_ORF130751	Poptricho_Chr08_3_ORF140770	96.49
P.trichocarpa	chrG08_4_ORF133772	Poptricho_Chr08_3_ORF143995	100
P.trichocarpa	chrG08_4_ORF160702	Poptricho_Chr08_2_ORF172639	100
P.trichocarpa	chrG08_4_ORF235886	Poptricho_Chr08_2_ORF244974	98.63
P.trichocarpa	chrG08_5_ORF133602	Poptricho_Chr08_2_ORF144808	96.88
P.trichocarpa	chrG08_6_ORF216480	Poptricho_Chr08_3_ORF227556	97.73
P.trichocarpa	chrG08_6_ORF52804	Poptricho_Chr08_1_ORF63501	95.46
P.trichocarpa	chrG08_6_ORF93107	Poptricho_Chr08_2_ORF104059	92.06
P.trichocarpa	chrG10_1_ORF20464	Poptricho_Chr10_6_ORF18616	100
P.trichocarpa	chrG10_1_ORF35833	Poptricho_Chr10_4_ORF35837	97.73
P.trichocarpa	chrG10_1_ORF44430	Poptricho_Chr10_5_ORF45347	98.25
P.trichocarpa	chrG10_2_ORF4417	Poptricho_Chr10_5_ORF3562	100
P.trichocarpa	chrG10_2_ORF4480	Poptricho_Chr08_2_ORF1558	95.12
P.trichocarpa	chrG10_3_ORF136554	Poptricho_Chr10_4_ORF138728	97.83
P.trichocarpa	chrG10_3_ORF148811	Poptricho_Chr10_4_ORF152289	97.92
P.trichocarpa	chrG10_3_ORF194209	Poptricho_Chr10_6_ORF196954	98.44
P.trichocarpa	chrG10_3_ORF280374	Poptricho_Chr10_6_ORF312045	97.44
P.trichocarpa	chrG10_3_ORF282923	Poptricho_Chr10_4_ORF315563	100
P.trichocarpa	chrG10_3_ORF9457	Poptricho_Chr10_6_ORF8485	93.88
P.trichocarpa	chrG10_4_ORF145343	Poptricho_Chr10_3_ORF176274	94.52
P.trichocarpa	chrG10_4_ORF153111	Poptricho_Chr10_1_ORF187108	97.92
P.trichocarpa	chrG10_4_ORF234372	Poptricho_Chr10_3_ORF271965	93.85
P.trichocarpa	chrG10_4_ORF234769	Poptricho_Chr10_2_ORF272008	98.36
P.trichocarpa	chrG10_4_ORF240837	Poptricho_Chr10_2_ORF277873	97.26
P.trichocarpa	chrG10_4_ORF294313	Poptricho_Chr10_2_ORF331918	95.46
P.trichocarpa	chrG10_5_ORF234965	Poptricho_Chr10_2_ORF271464	100
P.trichocarpa	chrG10_5_ORF235300	Poptricho_Chr10_2_ORF271850	93.33
P.trichocarpa	chrG10_5_ORF265104	Poptricho_Chr10_3_ORF302322	97.62
P.trichocarpa	chrG10_5_ORF299264	Poptricho_Chr10_1_ORF335604	98.18
P.trichocarpa	chrG10_6_ORF153491	Poptricho_Chr10_3_ORF187374	100
P.trichocarpa	chrG10_6_ORF227299	Poptricho_Chr10_1_ORF262216	100
P.trichocarpa	chrG10_6_ORF236247	Poptricho_Chr10_2_ORF271458	90.57
P.trichocarpa	chrG10_6_ORF287793	Poptricho_Chr10_3_ORF324762	95.83
P.trichocarpa	chrG10_6_ORF293679	Poptricho_Chr10_2_ORF330440	100
P.trichocarpa	chrG10_6_ORF99479	Poptricho_Chr10_2_ORF130551	96.08
P.trichocarpa	chrG11_1_ORF25999	Poptricho_Chr11_4_ORF25487	96.77
P.trichocarpa	chrG11_1_ORF91718	Poptricho_Chr11_5_ORF92379	97.78
P.trichocarpa	chrG11_2_ORF4327	Poptricho_Chr01_6_ORF7554	100
P.trichocarpa	chrG11_2_ORF84888	Poptricho_Chr11_6_ORF84937	100
P.trichocarpa	chrG11_3_ORF85194	Poptricho_Chr11_6_ORF84889	96.08
P.trichocarpa	chrG11_4_ORF3394	Poptricho_Chr11_1_ORF224364	100
P.trichocarpa	chrG11_4_ORF36566	Poptricho_Chr11_1_ORF257603	97.01
P.trichocarpa	chrG11_4_ORF41549	Poptricho_Chr11_3_ORF261079	92.59
P.trichocarpa	chrG11_5_ORF74883	Poptricho_Chr11_2_ORF295802	100
P.trichocarpa	chrG12_1_ORF59978	Poptricho_Chr12_6_ORF64528	92.86
P.trichocarpa	chrG12_2_ORF119283	Poptricho_Chr12_4_ORF128959	94.05
P.trichocarpa	chrG12_2_ORF218870	Poptricho_Chr12_5_ORF264224	92
P.trichocarpa	chrG12_3_ORF145060	Poptricho_Chr12_6_ORF178772	98
P.trichocarpa	chrG12_3_ORF31853	Poptricho_Chr12_4_ORF33530	95.35
P.trichocarpa	chrG12_3_ORF57987	Poptricho_Chr15_4_ORF63038	93.55
P.trichocarpa	chrG12_4_ORF162514	Poptricho_Chr12_2_ORF204095	97.62
P.trichocarpa	chrG12_4_ORF162537	Poptricho_Chr12_3_ORF204471	94.44
P.trichocarpa	chrG12_4_ORF196437	Poptricho_Chr12_1_ORF241998	94.44
P.trichocarpa	chrG12_4_ORF220219	Poptricho_Chr12_6_ORF3456	94.2
P.trichocarpa	chrG12_5_ORF176705	Poptricho_Chr12_3_ORF219272	100
P.trichocarpa	chrG12_5_ORF57781	Poptricho_Chr12_1_ORF67603	100
P.trichocarpa	chrG12_6_ORF158226	Poptricho_Chr12_2_ORF198595	100
P.trichocarpa	chrG12_6_ORF162669	Poptricho_Chr12_3_ORF204463	91.89
P.trichocarpa	chrG12_6_ORF165477	Poptricho_Chr12_3_ORF207764	98.11
P.trichocarpa	chrG13_1_ORF119714	Poptricho_Chr11_2_ORF186850	92.11
P.trichocarpa	chrG13_1_ORF214085	Poptricho_Chr13_6_ORF236647	98
P.trichocarpa	chrG13_1_ORF231377	Poptricho_Chr13_5_ORF254587	100
P.trichocarpa	chrG13_2_ORF128511	Poptricho_Chr13_5_ORF145531	95.75
P.trichocarpa	chrG13_2_ORF176443	Poptricho_Chr13_5_ORF201911	100
P.trichocarpa	chrG13_2_ORF314	Poptricho_Chr13_5_ORF2583	95.35
P.trichocarpa	chrG13_3_ORF69723	Poptricho_Chr13_5_ORF61146	90.67
P.trichocarpa	chrG13_4_ORF190939	Poptricho_Chr13_1_ORF228762	91.67
P.trichocarpa	chrG13_5_ORF108380	Poptricho_Chr13_2_ORF115760	96.55
P.trichocarpa	chrG13_5_ORF117051	Poptricho_Chr13_2_ORF130895	97.7
P.trichocarpa	chrG13_6_ORF192040	Poptricho_Chr13_2_ORF230974	95.92
P.trichocarpa	chrG13_6_ORF196162	Poptricho_Chr13_2_ORF235226	98.72
P.trichocarpa	chrG13_6_ORF69859	Poptricho_Chr13_2_ORF72214	98.08
P.trichocarpa	chrG14_1_ORF252230	Poptricho_Chr14_6_ORF253048	92.68
P.trichocarpa	chrG14_2_ORF207808	Poptricho_Chr14_5_ORF212048	91.43
P.trichocarpa	chrG14_2_ORF207845	Poptricho_Chr14_5_ORF212086	97.78
P.trichocarpa	chrG14_2_ORF34331	Poptricho_Chr08_4_ORF108	95.65
P.trichocarpa	chrG14_3_ORF122063	Poptricho_Chr14_4_ORF130585	100
P.trichocarpa	chrG14_3_ORF221633	Poptricho_Chr14_5_ORF225916	99
P.trichocarpa	chrG14_3_ORF26786	Poptricho_Chr14_5_ORF23150	91.49
P.trichocarpa	chrG14_4_ORF125270	Poptricho_Chr14_3_ORF122422	98.39
P.trichocarpa	chrG14_4_ORF297436	Poptricho_Chr14_3_ORF300393	91.67
P.trichocarpa	chrG14_4_ORF50540	Poptricho_Chr14_1_ORF51896	96.77
P.trichocarpa	chrG14_4_ORF68451	Poptricho_Chr14_3_ORF66677	94.44
P.trichocarpa	chrG14_5_ORF144629	Poptricho_Chr02_3_ORF273582	100
P.trichocarpa	chrG14_5_ORF230808	Poptricho_Chr14_3_ORF229654	97.83
P.trichocarpa	chrG14_5_ORF291267	Poptricho_Chr14_3_ORF297213	100
P.trichocarpa	chrG14_5_ORF93347	Poptricho_Chr14_1_ORF92319	94.12
P.trichocarpa	chrG15_1_ORF39997	Poptricho_Chr15_4_ORF39431	98.39
P.trichocarpa	chrG15_2_ORF139242	Poptricho_Chr15_2_ORF113830	97.59
P.trichocarpa	chrG15_2_ORF208521	Poptricho_Chr15_4_ORF238852	95
P.trichocarpa	chrG15_2_ORF3122	Poptricho_Chr15_4_ORF5589	90.32
P.trichocarpa	chrG15_2_ORF73927	Poptricho_Chr15_5_ORF70814	95.12
P.trichocarpa	chrG15_3_ORF140113	Poptricho_Chr15_2_ORF113838	97.65
P.trichocarpa	chrG15_3_ORF225630	Poptricho_Chr15_4_ORF254951	96.34
P.trichocarpa	chrG15_3_ORF51893	Poptricho_Chr15_4_ORF50302	91.55
P.trichocarpa	chrG15_4_ORF114554	Poptricho_Chr15_3_ORF149266	95.59
P.trichocarpa	chrG15_4_ORF34616	Poptricho_Chr15_1_ORF36944	96.3
P.trichocarpa	chrG15_5_ORF114807	Poptricho_Chr15_3_ORF149242	96.3
P.trichocarpa	chrG15_5_ORF153668	Poptricho_Chr15_1_ORF190232	94.6
P.trichocarpa	chrG15_5_ORF37197	Poptricho_Chr15_1_ORF39316	95.83
P.trichocarpa	chrG15_5_ORF40131	Poptricho_Chr15_3_ORF41880	91.25
P.trichocarpa	chrG16_1_ORF166425	Poptricho_Chr16_4_ORF185506	92
P.trichocarpa	chrG16_1_ORF199057	Poptricho_Chr16_5_ORF214206	90.48
P.trichocarpa	chrG16_4_ORF117511	Poptricho_Chr16_2_ORF113694	98.49
P.trichocarpa	chrG16_4_ORF149824	Poptricho_Chr16_2_ORF162166	95.4
P.trichocarpa	chrG16_4_ORF155678	Poptricho_Chr16_2_ORF170238	100
P.trichocarpa	chrG16_4_ORF196562	Poptricho_Chr16_2_ORF215308	92.75
P.trichocarpa	chrG16_4_ORF19703	Poptricho_Chr16_3_ORF16406	100
P.trichocarpa	chrG16_4_ORF31813	Poptricho_Chr16_3_ORF30080	92.11
P.trichocarpa	chrG16_4_ORF32672	Poptricho_Chr16_2_ORF30707	100
P.trichocarpa	chrG16_5_ORF107317	Poptricho_Chr16_2_ORF100921	96.43
P.trichocarpa	chrG16_5_ORF116968	Poptricho_Chr16_1_ORF113720	97.87
P.trichocarpa	chrG16_5_ORF123372	Poptricho_Chr16_2_ORF119905	92.54
P.trichocarpa	chrG16_5_ORF194323	Poptricho_Chr16_3_ORF213193	91.03
P.trichocarpa	chrG16_5_ORF80697	Poptricho_Chr16_3_ORF74910	94.12
P.trichocarpa	chrG16_6_ORF67720	Poptricho_Chr16_2_ORF63163	95
P.trichocarpa	chrG17_1_ORF15674	Poptricho_Chr17_4_ORF7154	96.88
P.trichocarpa	chrG17_1_ORF224742	Poptricho_Chr17_4_ORF214519	94.94
P.trichocarpa	chrG17_1_ORF277195	Poptricho_Chr17_6_ORF257907	97.73
P.trichocarpa	chrG17_1_ORF277594	Poptricho_Chr17_4_ORF258537	98.21
P.trichocarpa	chrG17_1_ORF40610	Poptricho_Chr17_4_ORF25905	100
P.trichocarpa	chrG17_2_ORF199131	Poptricho_Chr17_5_ORF190463	100
P.trichocarpa	chrG17_2_ORF48970	Poptricho_Chr17_5_ORF32066	100
P.trichocarpa	chrG17_2_ORF92945	Poptricho_Chr17_5_ORF66139	100
P.trichocarpa	chrG17_3_ORF188763	Poptricho_Chr17_6_ORF178261	96.49
P.trichocarpa	chrG17_3_ORF22090	Poptricho_Chr17_4_ORF11346	93.33
P.trichocarpa	chrG17_3_ORF22160	Poptricho_Chr17_4_ORF11412	100
P.trichocarpa	chrG17_3_ORF261142	Poptricho_Chr17_5_ORF244104	100
P.trichocarpa	chrG17_3_ORF75129	Poptricho_Chr17_5_ORF59580	100
P.trichocarpa	chrG17_4_ORF215390	Poptricho_Chr17_2_ORF209660	91.46
P.trichocarpa	chrG17_4_ORF81790	Poptricho_Chr17_1_ORF71112	96.43
P.trichocarpa	chrG17_5_ORF199501	Poptricho_Chr04_1_ORF187549	97.22
P.trichocarpa	chrG18_1_ORF134164	Poptricho_Chr18_6_ORF153196	91.58
P.trichocarpa	chrG18_1_ORF235241	Poptricho_Chr18_6_ORF269052	97.83
P.trichocarpa	chrG18_2_ORF2922	Poptricho_Chr18_4_ORF3533	97.83
P.trichocarpa	chrG18_2_ORF99642	Poptricho_Chr18_5_ORF105693	97.83
P.trichocarpa	chrG18_3_ORF103216	Poptricho_Chr18_5_ORF109263	97.18
P.trichocarpa	chrG18_3_ORF133601	Poptricho_Chr18_6_ORF152769	98.15
P.trichocarpa	chrG18_3_ORF133825	Poptricho_Chr18_6_ORF153185	100
P.trichocarpa	chrG18_3_ORF133828	Poptricho_Chr18_4_ORF153920	100
P.trichocarpa	chrG18_3_ORF176921	Poptricho_Chr18_6_ORF211211	90.62
P.trichocarpa	chrG18_3_ORF54419	Poptricho_Chr18_4_ORF62923	94.12
P.trichocarpa	chrG18_3_ORF99168	Poptricho_Chr18_5_ORF103973	95.46
P.trichocarpa	chrG18_4_ORF188116	Poptricho_Chr18_1_ORF216487	100
P.trichocarpa	chrG18_4_ORF7327	Poptricho_Chr18_1_ORF8327	100
P.trichocarpa	chrG18_5_ORF151965	Poptricho_Chr18_3_ORF181940	97.14
P.trichocarpa	chrG18_6_ORF223170	Poptricho_Chr18_2_ORF252405	100
P.trichocarpa	chrG18_6_ORF84275	Poptricho_Chr18_3_ORF96484	100
P.trichocarpa	chrG19_1_ORF231488	Poptricho_Chr19_6_ORF243255	100
P.trichocarpa	chrG19_1_ORF98147	Poptricho_Chr19_6_ORF91398	98.84
P.trichocarpa	chrG19_2_ORF118693	Poptricho_Chr19_6_ORF108279	98.28
P.trichocarpa	chrG19_2_ORF170701	Poptricho_Chr19_5_ORF174657	96.92
P.trichocarpa	chrG19_2_ORF35653	Poptricho_Chr19_5_ORF37825	100
P.trichocarpa	chrG19_3_ORF121271	Poptricho_Chr19_4_ORF109944	95.31
P.trichocarpa	chrG19_3_ORF127471	Poptricho_Chr19_4_ORF116255	96.77
P.trichocarpa	chrG19_3_ORF132452	Poptricho_Chr19_5_ORF122076	96.1
P.trichocarpa	chrG19_4_ORF129478	Poptricho_Chr19_4_ORF144062	97.89
P.trichocarpa	chrG19_4_ORF225457	Poptricho_Chr19_2_ORF211531	100
P.trichocarpa	chrG19_6_ORF65140	Poptricho_Chr19_1_ORF41419	93.33
P.szechuanica	chrA01_1_ORF129657	Popszech_LG10_3_ORF86730	96.97
P.szechuanica	chrA01_2_ORF219883	Popszech_LG01_4_ORF239354	97.59
P.szechuanica	chrA01_2_ORF462583	Popszech_LG01_4_ORF495464	95.24
P.szechuanica	chrA01_2_ORF577641	Popszech_LG01_5_ORF624146	98.25
P.szechuanica	chrA01_2_ORF760626	Popszech_LG01_6_ORF807745	97.06
P.szechuanica	chrA01_3_ORF243209	Popszech_LG01_6_ORF262657	95.12
P.szechuanica	chrA01_3_ORF489577	Popszech_LG01_4_ORF536695	93.33
P.szechuanica	chrA01_3_ORF628328	Popszech_LG01_6_ORF672943	96.55
P.szechuanica	chrA01_3_ORF650675	Popszech_LG01_6_ORF695750	96.88
P.szechuanica	chrA01_3_ORF797516	Popszech_LG01_4_ORF859186	95
P.szechuanica	chrA01_3_ORF811436	Popszech_LG01_4_ORF872393	92.86
P.szechuanica	chrA01_4_ORF18318	Popszech_LG01_3_ORF18520	95.39
P.szechuanica	chrA01_4_ORF205609	Popszech_LG01_2_ORF218374	96.3
P.szechuanica	chrA01_4_ORF53936	Popszech_LG01_2_ORF50754	92.19
P.szechuanica	chrA01_4_ORF588048	Popszech_LG01_1_ORF621724	96.92
P.szechuanica	chrA01_4_ORF614054	Popszech_LG01_3_ORF650978	94.74
P.szechuanica	chrA01_4_ORF642079	Popszech_LG01_2_ORF680818	100
P.szechuanica	chrA01_4_ORF764870	Popszech_LG01_3_ORF812600	97.7
P.szechuanica	chrA01_4_ORF792130	Popszech_LG01_2_ORF854748	94.95
P.szechuanica	chrA01_4_ORF809430	Popszech_LG01_2_ORF874569	100
P.szechuanica	chrA01_5_ORF231872	Popszech_LG01_1_ORF244524	100
P.szechuanica	chrA01_5_ORF3224	Popszech_LG06_5_ORF1775	94.23
P.szechuanica	chrA01_5_ORF513993	Popszech_LG01_1_ORF544051	97.67
P.szechuanica	chrA01_5_ORF674616	Popszech_LG01_1_ORF716780	94.38
P.szechuanica	chrA01_5_ORF766224	Popszech_LG01_1_ORF811753	95.29
P.szechuanica	chrA01_6_ORF94045	Popszech_LG01_3_ORF101368	93.88
P.szechuanica	chrA02_1_ORF214562	Popszech_LG05_6_ORF259497	95.83
P.szechuanica	chrA02_2_ORF129883	Popszech_LG05_4_ORF165663	94.74
P.szechuanica	chrA02_2_ORF141415	Popszech_LG05_5_ORF177956	93.75
P.szechuanica	chrA02_2_ORF20531	Popszech_LG05_6_ORF23026	90.82
P.szechuanica	chrA02_2_ORF321227	Popszech_LG05_6_ORF382805	95.71
P.szechuanica	chrA02_3_ORF364225	Popszech_LG05_5_ORF428525	95.31
P.szechuanica	chrA02_3_ORF60883	Popszech_LG05_4_ORF68298	93.48
P.szechuanica	chrA02_4_ORF169695	Popszech_LG05_1_ORF192680	98.57
P.szechuanica	chrA02_4_ORF372755	Popszech_LG05_1_ORF436853	97.83
P.szechuanica	chrA02_5_ORF219785	Popszech_LG05_2_ORF251179	100
P.szechuanica	chrA02_5_ORF292945	Popszech_LG05_3_ORF345644	97.67
P.szechuanica	chrA02_5_ORF65971	Popszech_LG05_1_ORF71460	98.89
P.szechuanica	chrA03_1_ORF273939	Popszech_LG06_5_ORF329026	92.86
P.szechuanica	chrA03_1_ORF332688	Popszech_LG06_6_ORF400017	100
P.szechuanica	chrA03_2_ORF167738	Popszech_LG06_5_ORF185370	100
P.szechuanica	chrA03_2_ORF1827	Popszech_LG06_5_ORF1737	97.53
P.szechuanica	chrA03_2_ORF200986	Popszech_LG06_6_ORF220017	97.7
P.szechuanica	chrA03_3_ORF41550	Popszech_LG06_5_ORF41887	92.31
P.szechuanica	chrA03_4_ORF120821	Popszech_LG06_2_ORF168519	98.21
P.szechuanica	chrA03_6_ORF238101	Popszech_LG06_2_ORF295929	100
P.szechuanica	chrA04_1_ORF337530	Popszech_LG03_4_ORF433856	94.83
P.szechuanica	chrA04_2_ORF253349	Popszech_LG03_5_ORF335025	97.67
P.szechuanica	chrA04_2_ORF33715	Popszech_LG03_5_ORF46429	93.33
P.szechuanica	chrA04_3_ORF290013	Popszech_LG03_6_ORF374909	95
P.szechuanica	chrA04_3_ORF312201	Popszech_LG03_6_ORF398624	98.21
P.szechuanica	chrA04_3_ORF325700	Popszech_LG03_6_ORF424778	100
P.szechuanica	chrA04_3_ORF40429	Popszech_LG03_6_ORF53483	96.84
P.szechuanica	chrA04_4_ORF146907	Popszech_LG03_2_ORF180672	93.55
P.szechuanica	chrA04_4_ORF276647	Popszech_LG03_2_ORF354411	98.39
P.szechuanica	chrA04_4_ORF335617	Popszech_LG03_3_ORF422517	95.59
P.szechuanica	chrA04_4_ORF91585	Popszech_LG03_1_ORF107492	100
P.szechuanica	chrA04_5_ORF260380	Popszech_LG03_1_ORF341235	98.76
P.szechuanica	chrA04_5_ORF279722	Popszech_LG03_1_ORF360803	100
P.szechuanica	chrA05_1_ORF103295	Popszech_LG04_2_ORF114014	98.25
P.szechuanica	chrA05_1_ORF339138	Popszech_LG04_2_ORF418945	97.22
P.szechuanica	chrA05_2_ORF137481	Popszech_LG04_2_ORF160239	92.31
P.szechuanica	chrA05_3_ORF209441	Popszech_LG04_2_ORF269843	93.59
P.szechuanica	chrA05_3_ORF28841	Popszech_LG04_1_ORF30812	93.33
P.szechuanica	chrA05_4_ORF76981	Popszech_LG04_5_ORF93379	93.48
P.szechuanica	chrA05_5_ORF203372	Popszech_LG01_1_ORF321893	90.48
P.szechuanica	chrA05_6_ORF237455	Popszech_LG04_5_ORF302193	92.86
P.szechuanica	chrA05_6_ORF46067	Popszech_LG04_4_ORF50514	97.06
P.szechuanica	chrA06_1_ORF132930	Popszech_LG02_1_ORF138664	92.59
P.szechuanica	chrA06_1_ORF167240	Popszech_LG02_1_ORF183579	92.59
P.szechuanica	chrA06_1_ORF274281	Popszech_LG02_1_ORF326960	100
P.szechuanica	chrA06_1_ORF360724	Popszech_LG02_1_ORF412667	96.94
P.szechuanica	chrA06_2_ORF223102	Popszech_LG02_3_ORF270809	97.53
P.szechuanica	chrA06_2_ORF286761	Popszech_LG02_1_ORF342432	95.4
P.szechuanica	chrA06_2_ORF31664	Popszech_LG02_1_ORF32532	96.43
P.szechuanica	chrA06_2_ORF35939	Popszech_LG02_1_ORF36583	97.14
P.szechuanica	chrA06_2_ORF40948	Popszech_LG02_3_ORF42033	96.63
P.szechuanica	chrA06_2_ORF415289	Popszech_LG02_2_ORF464994	97.3
P.szechuanica	chrA06_3_ORF100877	Popszech_LG02_3_ORF103501	94.12
P.szechuanica	chrA06_3_ORF223951	Popszech_LG02_3_ORF270807	93.94
P.szechuanica	chrA06_3_ORF360674	Popszech_LG02_2_ORF414010	100
P.szechuanica	chrA06_5_ORF172103	Popszech_LG02_4_ORF170503	97.06
P.szechuanica	chrA06_5_ORF196157	Popszech_LG02_5_ORF198132	98.61
P.szechuanica	chrA06_5_ORF201927	Popszech_LG14_4_ORF290816	90.91
P.szechuanica	chrA06_5_ORF317836	Popszech_LG02_6_ORF361213	95.83
P.szechuanica	chrA06_5_ORF333999	Popszech_LG02_4_ORF378419	98.72
P.szechuanica	chrA06_5_ORF362549	Popszech_LG02_6_ORF407651	98.9
P.szechuanica	chrA06_6_ORF163220	Popszech_LG02_5_ORF158939	97.3
P.szechuanica	chrA06_6_ORF49887	Popszech_LG02_4_ORF43848	97.37
P.szechuanica	chrA06_6_ORF92883	Popszech_LG02_6_ORF81268	93.22
P.szechuanica	chrA06_6_ORF94653	Popszech_LG02_4_ORF83460	97.73
P.szechuanica	chrA07_1_ORF165490	Popszech_LG15_2_ORF209446	96.3
P.szechuanica	chrA07_2_ORF49386	Popszech_LG15_2_ORF55825	97.78
P.szechuanica	chrA07_3_ORF210017	Popszech_LG15_1_ORF261612	93.48
P.szechuanica	chrA07_3_ORF219475	Popszech_LG15_2_ORF273703	97.47
P.szechuanica	chrA07_6_ORF99972	Popszech_LG04_6_ORF250779	93.33
P.szechuanica	chrA08_2_ORF149343	Popszech_LG09_5_ORF194879	96.3
P.szechuanica	chrA08_2_ORF191019	Popszech_LG09_5_ORF239708	91.46
P.szechuanica	chrA08_2_ORF202928	Popszech_LG09_5_ORF252198	100
P.szechuanica	chrA08_3_ORF102509	Popszech_LG09_4_ORF148511	98.44
P.szechuanica	chrA08_4_ORF203863	Popszech_LG09_3_ORF211962	93.65
P.szechuanica	chrA08_4_ORF229052	Popszech_LG09_1_ORF238605	92.11
P.szechuanica	chrA08_4_ORF36124	Popszech_LG09_1_ORF36714	97.62
P.szechuanica	chrA08_4_ORF53460	Popszech_LG09_3_ORF54101	95.46
P.szechuanica	chrA08_4_ORF905	Popszech_LG09_3_ORF1834	95.75
P.szechuanica	chrA08_5_ORF102731	Popszech_LG09_3_ORF105054	92.06
P.szechuanica	chrA08_5_ORF134039	Popszech_LG09_2_ORF138303	100
P.szechuanica	chrA08_5_ORF141790	Popszech_LG09_3_ORF146943	98.08
P.szechuanica	chrA08_5_ORF17277	Popszech_LG07_4_ORF17392	94.83
P.szechuanica	chrA08_6_ORF125345	Popszech_LG09_3_ORF127953	95.52
P.szechuanica	chrA08_6_ORF915	Popszech_LG09_2_ORF1797	100
P.szechuanica	chrA09_1_ORF35804	Popszech_LG19_6_ORF38353	95.24
P.szechuanica	chrA09_1_ORF50509	Popszech_LG19_6_ORF52733	100
P.szechuanica	chrA09_1_ORF76756	Popszech_LG19_6_ORF79609	92.86
P.szechuanica	chrA09_1_ORF87124	Popszech_LG19_6_ORF91283	100
P.szechuanica	chrA09_2_ORF171679	Popszech_LG19_6_ORF182776	96.97
P.szechuanica	chrA09_2_ORF69920	Popszech_LG19_6_ORF72555	100
P.szechuanica	chrA09_4_ORF162631	Popszech_LG19_2_ORF193736	97.87
P.szechuanica	chrA09_4_ORF186746	Popszech_LG19_2_ORF219802	90.91
P.szechuanica	chrA09_5_ORF147573	Popszech_LG19_3_ORF178358	94.95
P.szechuanica	chrA09_5_ORF153304	Popszech_LG19_3_ORF183821	96.97
P.szechuanica	chrA09_5_ORF187334	Popszech_LG19_2_ORF219985	100
P.szechuanica	chrA09_5_ORF45465	Popszech_LG08_2_ORF75911	94.37
P.szechuanica	chrA09_6_ORF102640	Popszech_LG19_3_ORF130801	98.57
P.szechuanica	chrA09_6_ORF132607	Popszech_LG19_2_ORF162906	92.31
P.szechuanica	chrA09_6_ORF147644	Popszech_LG19_1_ORF179563	92.75
P.szechuanica	chrA09_6_ORF162762	Popszech_LG19_3_ORF193090	100
P.szechuanica	chrA09_6_ORF187089	Popszech_LG19_1_ORF220568	98.36
P.szechuanica	chrA10_1_ORF135909	Popszech_LG07_6_ORF141483	90.91
P.szechuanica	chrA10_2_ORF146340	Popszech_LG07_4_ORF152400	94.74
P.szechuanica	chrA10_2_ORF248634	Popszech_LG07_4_ORF262519	96.77
P.szechuanica	chrA10_2_ORF4126	Popszech_LG07_5_ORF5463	98.72
P.szechuanica	chrA10_2_ORF42459	Popszech_LG07_6_ORF44541	94.74
P.szechuanica	chrA10_3_ORF122459	Popszech_LG07_6_ORF125981	94.81
P.szechuanica	chrA10_3_ORF158039	Popszech_LG07_6_ORF162946	96.67
P.szechuanica	chrA10_3_ORF4144	Popszech_LG07_4_ORF5519	95.52
P.szechuanica	chrA10_3_ORF66689	Popszech_LG07_6_ORF69092	100
P.szechuanica	chrA10_5_ORF130069	Popszech_LG07_3_ORF152520	94.6
P.szechuanica	chrA10_5_ORF229153	Popszech_LG07_1_ORF259384	98.46
P.szechuanica	chrA10_6_ORF264814	Popszech_LG07_1_ORF294376	96.3
P.szechuanica	chrA10_6_ORF314602	Popszech_LG07_1_ORF345370	96
P.szechuanica	chrA11_2_ORF237688	Popszech_LG10_3_ORF284266	100
P.szechuanica	chrA11_3_ORF237999	Popszech_LG10_2_ORF282577	98.81
P.szechuanica	chrA11_3_ORF41904	Popszech_LG10_3_ORF38898	92.59
P.szechuanica	chrA11_4_ORF144748	Popszech_LG07_2_ORF160935	100
P.szechuanica	chrA11_4_ORF74053	Popszech_LG10_6_ORF71203	97.59
P.szechuanica	chrA11_5_ORF227289	Popszech_LG10_6_ORF267101	92.86
P.szechuanica	chrA11_5_ORF24473	Popszech_LG10_4_ORF48056	100
P.szechuanica	chrA11_6_ORF113375	Popszech_LG10_6_ORF110837	96.63
P.szechuanica	chrA12_1_ORF110687	Popszech_LG18_1_ORF131619	100
P.szechuanica	chrA12_1_ORF45607	Popszech_LG18_5_ORF51238	97.96
P.szechuanica	chrA12_2_ORF14469	Popszech_LG18_6_ORF16899	97.01
P.szechuanica	chrA12_3_ORF181645	Popszech_LG18_6_ORF227518	91.67
P.szechuanica	chrA12_3_ORF4337	Popszech_LG18_5_ORF6257	93.26
P.szechuanica	chrA12_4_ORF156740	Popszech_LG18_2_ORF192648	100
P.szechuanica	chrA12_5_ORF155518	Popszech_LG18_3_ORF191052	97.37
P.szechuanica	chrA12_5_ORF156699	Popszech_LG18_3_ORF193102	97.92
P.szechuanica	chrA12_5_ORF156736	Popszech_LG18_2_ORF192665	96.15
P.szechuanica	chrA12_5_ORF171464	Popszech_LG18_3_ORF209092	93.65
P.szechuanica	chrA12_6_ORF216856	Popszech_LG18_3_ORF259000	90.91
P.szechuanica	chrA13_1_ORF155298	Popszech_LG13_4_ORF201848	97.37
P.szechuanica	chrA13_1_ORF36430	Popszech_LG13_5_ORF42023	96.1
P.szechuanica	chrA13_1_ORF45318	Popszech_LG13_5_ORF51588	90.91
P.szechuanica	chrA13_2_ORF196182	Popszech_LG13_6_ORF246674	97.14
P.szechuanica	chrA13_2_ORF231572	Popszech_LG13_5_ORF285842	97.22
P.szechuanica	chrA13_2_ORF36843	Popszech_LG13_5_ORF42543	91.18
P.szechuanica	chrA13_2_ORF99218	Popszech_LG13_4_ORF119054	97.96
P.szechuanica	chrA13_3_ORF126000	Popszech_LG13_5_ORF167236	96.84
P.szechuanica	chrA13_3_ORF14546	Popszech_LG13_4_ORF16371	98.15
P.szechuanica	chrA13_4_ORF113857	Popszech_LG13_3_ORF132159	96.55
P.szechuanica	chrA13_4_ORF123723	Popszech_LG13_1_ORF147046	97.22
P.szechuanica	chrA13_4_ORF166793	Popszech_LG13_1_ORF213367	92.19
P.szechuanica	chrA13_4_ORF17452	Popszech_LG13_1_ORF22373	93.62
P.szechuanica	chrA13_4_ORF204481	Popszech_LG13_2_ORF258788	95.39
P.szechuanica	chrA13_4_ORF73608	Popszech_LG13_3_ORF85965	100
P.szechuanica	chrA13_5_ORF127953	Popszech_LG13_3_ORF154751	98.94
P.szechuanica	chrA13_5_ORF210415	Popszech_LG13_3_ORF263417	98.72
P.szechuanica	chrA14_2_ORF209926	Popszech_LG11_4_ORF217428	97.44
P.szechuanica	chrA14_2_ORF272086	Popszech_LG11_6_ORF277096	100
P.szechuanica	chrA14_3_ORF134022	Popszech_LG11_4_ORF135630	95.56
P.szechuanica	chrA14_3_ORF212625	Popszech_LG11_4_ORF219933	93.1
P.szechuanica	chrA14_3_ORF228710	Popszech_LG11_6_ORF235784	95.24
P.szechuanica	chrA14_4_ORF203297	Popszech_LG11_1_ORF213500	98.04
P.szechuanica	chrA14_5_ORF108227	Popszech_LG11_4_ORF218462	95.24
P.szechuanica	chrA14_5_ORF156047	Popszech_LG11_1_ORF163650	96.25
P.szechuanica	chrA14_5_ORF204690	Popszech_LG11_2_ORF215580	95.92
P.szechuanica	chrA14_5_ORF309023	Popszech_LG11_6_ORF47597	92.59
P.szechuanica	chrA14_5_ORF95403	Popszech_LG11_3_ORF101463	92.73
P.szechuanica	chrA14_6_ORF95588	Popszech_LG11_3_ORF101600	97.22
P.szechuanica	chrA15_1_ORF1171	Popszech_LG17_3_ORF2927	95.95
P.szechuanica	chrA15_1_ORF14296	Popszech_LG17_3_ORF15835	97.44
P.szechuanica	chrA15_1_ORF55300	Popszech_LG17_1_ORF71601	93.24
P.szechuanica	chrA15_2_ORF187008	Popszech_LG17_3_ORF237647	91.38
P.szechuanica	chrA15_3_ORF87167	Popszech_LG17_2_ORF105558	98.46
P.szechuanica	chrA15_4_ORF1215	Popszech_LG17_4_ORF3402	95.6
P.szechuanica	chrA15_4_ORF204860	Popszech_LG17_5_ORF259304	100
P.szechuanica	chrA15_5_ORF100424	Popszech_LG17_6_ORF128032	92
P.szechuanica	chrA15_5_ORF204320	Popszech_LG17_5_ORF259318	98.31
P.szechuanica	chrA15_6_ORF166505	Popszech_LG18_3_ORF193102	92.31
P.szechuanica	chrA15_6_ORF71958	Popszech_LG17_4_ORF82075	95.65
P.szechuanica	chrA16_1_ORF58591	Popszech_LG14_3_ORF34579	90.91
P.szechuanica	chrA16_2_ORF27461	Popszech_LG14_1_ORF293523	100
P.szechuanica	chrA16_3_ORF169353	Popszech_LG02_3_ORF99440	100
P.szechuanica	chrA16_5_ORF145553	Popszech_LG14_6_ORF222029	94.29
P.szechuanica	chrA16_5_ORF39416	Popszech_LG14_6_ORF73832	97
P.szechuanica	chrA16_6_ORF165505	Popszech_LG14_4_ORF246989	95
P.szechuanica	chrA16_6_ORF167768	Popszech_LG14_6_ORF248924	94.67
P.szechuanica	chrA17_1_ORF271398	Popszech_LG12_2_ORF289115	92.68
P.szechuanica	chrA17_1_ORF277600	Popszech_LG12_2_ORF299730	98.86
P.szechuanica	chrA17_3_ORF102066	Popszech_LG12_2_ORF104093	95.92
P.szechuanica	chrA17_3_ORF60512	Popszech_LG12_1_ORF67511	95.83
P.szechuanica	chrA17_4_ORF33931	Popszech_LG12_5_ORF43064	95
P.szechuanica	chrA18_2_ORF123199	Popszech_LG16_4_ORF147090	92.63
P.szechuanica	chrA18_2_ORF88078	Popszech_LG16_6_ORF101317	96.67
P.szechuanica	chrA18_3_ORF210920	Popszech_LG16_4_ORF262826	100
P.szechuanica	chrA18_3_ORF72844	Popszech_LG16_5_ORF84243	100
P.szechuanica	chrA18_5_ORF191594	Popszech_LG16_2_ORF241826	100
P.szechuanica	chrA19_3_ORF132378	Popszech_LG08_6_ORF180907	98.49
P.szechuanica	chrA19_4_ORF78302	Popszech_LG08_2_ORF98860	97.94
P.szechuanica	chrA19_6_ORF245521	Popszech_LG08_2_ORF328527	95.79
P.szechuanica	chrG01_1_ORF224319	Popszech_LG01_6_ORF232415	100
P.szechuanica	chrG01_1_ORF236982	Popszech_LG01_6_ORF244168	96.67
P.szechuanica	chrG01_1_ORF239875	Popszech_LG01_5_ORF247044	90.54
P.szechuanica	chrG01_1_ORF315422	Popszech_LG01_4_ORF324149	100
P.szechuanica	chrG01_1_ORF615601	Popszech_LG01_5_ORF653404	96.88
P.szechuanica	chrG01_1_ORF770253	Popszech_LG01_4_ORF815412	100
P.szechuanica	chrG01_1_ORF781312	Popszech_LG01_6_ORF826100	98.44
P.szechuanica	chrG01_1_ORF809883	Popszech_LG01_6_ORF863160	97.73
P.szechuanica	chrG01_1_ORF82880	Popszech_LG01_4_ORF92558	97.62
P.szechuanica	chrG01_2_ORF143884	Popszech_LG01_5_ORF149222	94.03
P.szechuanica	chrG01_2_ORF223334	Popszech_LG10_4_ORF141965	95.83
P.szechuanica	chrG01_2_ORF229717	Popszech_LG01_4_ORF239354	96.39
P.szechuanica	chrG01_2_ORF236842	Popszech_LG01_5_ORF244010	97.01
P.szechuanica	chrG01_2_ORF326562	Popszech_LG01_6_ORF332753	100
P.szechuanica	chrG01_2_ORF371704	Popszech_LG01_4_ORF383265	98.39
P.szechuanica	chrG01_2_ORF598209	Popszech_LG01_4_ORF635903	100
P.szechuanica	chrG01_2_ORF634035	Popszech_LG01_6_ORF673001	100
P.szechuanica	chrG01_2_ORF714730	Popszech_LG01_5_ORF757779	98.88
P.szechuanica	chrG01_3_ORF665890	Popszech_LG01_5_ORF710007	94.34
P.szechuanica	chrG01_3_ORF704272	Popszech_LG01_4_ORF751012	98.51
P.szechuanica	chrG01_3_ORF704385	Popszech_LG01_6_ORF749873	96.67
P.szechuanica	chrG01_3_ORF718253	Popszech_LG01_6_ORF764737	97.67
P.szechuanica	chrG01_3_ORF769001	Popszech_LG01_4_ORF815375	96.49
P.szechuanica	chrG01_3_ORF780343	Popszech_LG01_4_ORF827611	100
P.szechuanica	chrG01_4_ORF249695	Popszech_LG01_1_ORF268505	96.15
P.szechuanica	chrG01_4_ORF355093	Popszech_LG01_2_ORF384267	93.55
P.szechuanica	chrG01_4_ORF416337	Popszech_LG01_2_ORF461601	100
P.szechuanica	chrG01_4_ORF484994	Popszech_LG01_1_ORF530727	100
P.szechuanica	chrG01_4_ORF562106	Popszech_LG01_1_ORF608758	98.93
P.szechuanica	chrG01_4_ORF616387	Popszech_LG01_1_ORF664819	97.73
P.szechuanica	chrG01_5_ORF2757	Popszech_LG01_3_ORF3745	94.44
P.szechuanica	chrG01_5_ORF469150	Popszech_LG01_2_ORF516923	100
P.szechuanica	chrG01_6_ORF659795	Popszech_LG01_1_ORF711080	95.24
P.szechuanica	chrG01_6_ORF685894	Popszech_LG01_2_ORF738017	96.3
P.szechuanica	chrG01_6_ORF794113	Popszech_LG01_2_ORF854748	96.97
P.szechuanica	chrG02_1_ORF190649	Popszech_LG05_4_ORF234594	98.84
P.szechuanica	chrG02_1_ORF328013	Popszech_LG05_5_ORF383197	97.67
P.szechuanica	chrG02_1_ORF328786	Popszech_LG05_5_ORF383873	97.14
P.szechuanica	chrG02_1_ORF330445	Popszech_LG05_4_ORF386561	100
P.szechuanica	chrG02_2_ORF174955	Popszech_LG05_5_ORF217753	92.78
P.szechuanica	chrG02_2_ORF210860	Popszech_LG05_2_ORF181281	98.31
P.szechuanica	chrG02_2_ORF82061	Popszech_LG05_5_ORF94464	97.67
P.szechuanica	chrG02_3_ORF28556	Popszech_LG05_4_ORF31053	92.68
P.szechuanica	chrG02_3_ORF316543	Popszech_LG05_4_ORF372841	95.24
P.szechuanica	chrG02_3_ORF350459	Popszech_LG05_6_ORF404523	96.05
P.szechuanica	chrG02_4_ORF265014	Popszech_LG05_2_ORF282991	95.89
P.szechuanica	chrG02_4_ORF357061	Popszech_LG05_2_ORF411280	96.67
P.szechuanica	chrG02_4_ORF6239	Popszech_LG05_2_ORF6487	96.49
P.szechuanica	chrG02_4_ORF85218	Popszech_LG05_1_ORF85877	97.98
P.szechuanica	chrG02_5_ORF11756	Popszech_LG05_3_ORF10583	93.1
P.szechuanica	chrG02_5_ORF121831	Popszech_LG05_2_ORF123702	100
P.szechuanica	chrG02_5_ORF255705	Popszech_LG05_2_ORF272254	100
P.szechuanica	chrG02_5_ORF361926	Popszech_LG05_2_ORF415552	92.73
P.szechuanica	chrG02_5_ORF364202	Popszech_LG05_2_ORF417911	100
P.szechuanica	chrG02_6_ORF120658	Popszech_LG05_2_ORF123701	98.18
P.szechuanica	chrG02_6_ORF139245	Popszech_LG05_3_ORF144614	100
P.szechuanica	chrG02_6_ORF233098	Popszech_LG05_3_ORF247321	100
P.szechuanica	chrG02_6_ORF66848	Popszech_LG05_2_ORF67630	93.51
P.szechuanica	chrG03_1_ORF2252	Popszech_LG06_6_ORF1901	95.75
P.szechuanica	chrG03_2_ORF362607	Popszech_LG01_1_ORF487966	97.3
P.szechuanica	chrG03_2_ORF60227	Popszech_LG06_5_ORF54211	94.12
P.szechuanica	chrG03_3_ORF189093	Popszech_LG06_5_ORF185378	98.36
P.szechuanica	chrG03_3_ORF73132	Popszech_LG06_4_ORF67898	100
P.szechuanica	chrG03_3_ORF95314	Popszech_LG06_5_ORF89566	95.83
P.szechuanica	chrG03_4_ORF174077	Popszech_LG06_2_ORF195212	100
P.szechuanica	chrG03_4_ORF371582	Popszech_LG06_3_ORF393255	93.75
P.szechuanica	chrG03_5_ORF13363	Popszech_LG06_4_ORF400854	97.67
P.szechuanica	chrG03_5_ORF187682	Popszech_LG06_3_ORF208758	98.41
P.szechuanica	chrG03_6_ORF13435	Popszech_LG06_5_ORF401099	98.94
P.szechuanica	chrG03_6_ORF251785	Popszech_LG06_2_ORF275608	100
P.szechuanica	chrG03_6_ORF282919	Popszech_LG06_5_ORF101089	98.46
P.szechuanica	chrG03_6_ORF306189	Popszech_LG06_1_ORF330563	98.11
P.szechuanica	chrG04_1_ORF141640	Popszech_LG03_5_ORF164994	95.92
P.szechuanica	chrG04_1_ORF249577	Popszech_LG03_4_ORF323444	100
P.szechuanica	chrG04_1_ORF282807	Popszech_LG03_5_ORF364144	96.63
P.szechuanica	chrG04_1_ORF343077	Popszech_LG03_4_ORF433856	94.83
P.szechuanica	chrG04_2_ORF110077	Popszech_LG03_4_ORF124134	93.02
P.szechuanica	chrG04_2_ORF14769	Popszech_LG03_4_ORF18781	100
P.szechuanica	chrG04_3_ORF109226	Popszech_LG03_5_ORF124303	94.12
P.szechuanica	chrG04_3_ORF31334	Popszech_LG03_5_ORF35936	97.67
P.szechuanica	chrG04_3_ORF43309	Popszech_LG03_6_ORF46793	98.39
P.szechuanica	chrG04_4_ORF122122	Popszech_LG03_3_ORF144294	98.04
P.szechuanica	chrG04_4_ORF304059	Popszech_LG03_1_ORF393631	98.41
P.szechuanica	chrG04_4_ORF334260	Popszech_LG03_1_ORF424056	100
P.szechuanica	chrG04_4_ORF72907	Popszech_LG03_1_ORF84496	92.45
P.szechuanica	chrG04_5_ORF108955	Popszech_LG03_2_ORF127439	95.46
P.szechuanica	chrG04_5_ORF250981	Popszech_LG03_1_ORF329298	98.36
P.szechuanica	chrG04_5_ORF276585	Popszech_LG03_1_ORF353253	94.92
P.szechuanica	chrG04_5_ORF279756	Popszech_LG03_2_ORF356225	98.33
P.szechuanica	chrG04_5_ORF292294	Popszech_LG03_2_ORF370518	100
P.szechuanica	chrG04_6_ORF156748	Popszech_LG03_3_ORF187444	95.24
P.szechuanica	chrG04_6_ORF258707	Popszech_LG03_1_ORF337602	97.67
P.szechuanica	chrG05_1_ORF18369	Popszech_LG04_1_ORF19886	95.06
P.szechuanica	chrG05_1_ORF248819	Popszech_LG04_2_ORF317180	91.3
P.szechuanica	chrG05_1_ORF343157	Popszech_LG04_3_ORF425353	94.29
P.szechuanica	chrG05_3_ORF163779	Popszech_LG04_3_ORF205710	100
P.szechuanica	chrG05_3_ORF206854	Popszech_LG04_3_ORF270287	94.6
P.szechuanica	chrG05_3_ORF317161	Popszech_LG04_3_ORF397234	98
P.szechuanica	chrG05_3_ORF43804	Popszech_LG04_1_ORF48361	94.38
P.szechuanica	chrG05_3_ORF60247	Popszech_LG04_1_ORF66574	98.94
P.szechuanica	chrG05_4_ORF170795	Popszech_LG02_3_ORF6508	97.62
P.szechuanica	chrG05_4_ORF287749	Popszech_LG04_6_ORF360046	100
P.szechuanica	chrG05_4_ORF309773	Popszech_LG04_6_ORF382204	100
P.szechuanica	chrG05_4_ORF68326	Popszech_LG04_4_ORF79744	100
P.szechuanica	chrG05_5_ORF226488	Popszech_LG04_5_ORF284208	100
P.szechuanica	chrG05_5_ORF226510	Popszech_LG04_6_ORF284225	100
P.szechuanica	chrG05_5_ORF362424	Popszech_LG04_6_ORF439210	100
P.szechuanica	chrG05_6_ORF307066	Popszech_LG04_5_ORF379255	100
P.szechuanica	chrG05_6_ORF313433	Popszech_LG04_5_ORF385549	98.55
P.szechuanica	chrG05_6_ORF60824	Popszech_LG04_6_ORF66232	100
P.szechuanica	chrG05_6_ORF68854	Popszech_LG04_6_ORF79538	100
P.szechuanica	chrG06_1_ORF222287	Popszech_LG02_3_ORF270807	95.46
P.szechuanica	chrG06_1_ORF338315	Popszech_LG02_2_ORF394711	98.61
P.szechuanica	chrG06_2_ORF274443	Popszech_LG02_1_ORF324215	92
P.szechuanica	chrG06_4_ORF203186	Popszech_LG02_4_ORF193437	94.44
P.szechuanica	chrG06_4_ORF46773	Popszech_LG02_4_ORF29860	94.81
P.szechuanica	chrG06_4_ORF50817	Popszech_LG02_4_ORF34320	96.81
P.szechuanica	chrG06_4_ORF91507	Popszech_LG02_4_ORF74515	96.97
P.szechuanica	chrG06_5_ORF101053	Popszech_LG02_5_ORF83813	98.31
P.szechuanica	chrG06_5_ORF107734	Popszech_LG02_6_ORF90508	98.44
P.szechuanica	chrG06_5_ORF120266	Popszech_LG02_4_ORF103694	100
P.szechuanica	chrG06_5_ORF326798	Popszech_LG02_6_ORF356908	92.68
P.szechuanica	chrG06_5_ORF63254	Popszech_LG02_5_ORF46708	94.62
P.szechuanica	chrG06_6_ORF228049	Popszech_LG02_5_ORF221909	100
P.szechuanica	chrG06_6_ORF367225	Popszech_LG02_5_ORF400018	100
P.szechuanica	chrG06_6_ORF417815	Popszech_LG02_4_ORF453754	94.87
P.szechuanica	chrG07_1_ORF148214	Popszech_LG15_3_ORF104017	96.23
P.szechuanica	chrG07_1_ORF62081	Popszech_LG15_2_ORF74317	97.78
P.szechuanica	chrG07_2_ORF203071	Popszech_LG15_2_ORF252059	96.55
P.szechuanica	chrG07_2_ORF241817	Popszech_LG15_3_ORF292272	90.48
P.szechuanica	chrG07_3_ORF157467	Popszech_LG15_1_ORF193922	98.68
P.szechuanica	chrG07_3_ORF99992	Popszech_LG15_4_ORF134926	98.53
P.szechuanica	chrG07_5_ORF131505	Popszech_LG04_1_ORF316348	98.94
P.szechuanica	chrG07_5_ORF15046	Popszech_LG15_4_ORF15198	98.55
P.szechuanica	chrG07_5_ORF206659	Popszech_LG15_5_ORF246143	90.62
P.szechuanica	chrG07_6_ORF178638	Popszech_LG15_6_ORF216691	100
P.szechuanica	chrG07_6_ORF232658	Popszech_LG12_1_ORF273106	97.06
P.szechuanica	chrG08_1_ORF228563	Popszech_LG09_4_ORF229740	94.12
P.szechuanica	chrG08_1_ORF271777	Popszech_LG09_4_ORF274153	98.68
P.szechuanica	chrG08_2_ORF161800	Popszech_LG09_4_ORF163212	97.14
P.szechuanica	chrG08_2_ORF98235	Popszech_LG09_6_ORF97158	98.76
P.szechuanica	chrG08_3_ORF162055	Popszech_LG09_4_ORF163186	100
P.szechuanica	chrG08_3_ORF195320	Popszech_LG09_5_ORF194884	94.85
P.szechuanica	chrG08_3_ORF296839	Popszech_LG09_6_ORF298886	100
P.szechuanica	chrG08_3_ORF298240	Popszech_LG09_5_ORF300507	95
P.szechuanica	chrG08_3_ORF41024	Popszech_LG09_6_ORF13312	100
P.szechuanica	chrG08_4_ORF130751	Popszech_LG09_3_ORF143722	94.74
P.szechuanica	chrG08_4_ORF133772	Popszech_LG09_2_ORF147113	100
P.szechuanica	chrG08_4_ORF160702	Popszech_LG09_2_ORF173214	100
P.szechuanica	chrG08_4_ORF235886	Popszech_LG09_2_ORF249734	98.63
P.szechuanica	chrG08_5_ORF133602	Popszech_LG09_3_ORF146897	95.31
P.szechuanica	chrG08_6_ORF216480	Popszech_LG09_1_ORF231938	97.73
P.szechuanica	chrG08_6_ORF52804	Popszech_LG07_6_ORF64939	98.73
P.szechuanica	chrG08_6_ORF93107	Popszech_LG09_3_ORF105054	92.06
P.szechuanica	chrG10_1_ORF20464	Popszech_LG07_4_ORF17392	98.33
P.szechuanica	chrG10_1_ORF35833	Popszech_LG07_6_ORF35189	97.73
P.szechuanica	chrG10_1_ORF44430	Popszech_LG07_6_ORF44541	96.49
P.szechuanica	chrG10_2_ORF4417	Popszech_LG07_5_ORF2060	97.73
P.szechuanica	chrG10_2_ORF4480	Popszech_LG09_3_ORF1889	97.44
P.szechuanica	chrG10_3_ORF136554	Popszech_LG07_4_ORF138664	97.83
P.szechuanica	chrG10_3_ORF148811	Popszech_LG07_4_ORF152393	98.96
P.szechuanica	chrG10_3_ORF194209	Popszech_LG07_6_ORF199275	98.44
P.szechuanica	chrG10_3_ORF280374	Popszech_LG07_5_ORF314750	97.44
P.szechuanica	chrG10_3_ORF282923	Popszech_LG07_5_ORF317858	100
P.szechuanica	chrG10_3_ORF9457	Popszech_LG07_6_ORF7290	95.83
P.szechuanica	chrG10_4_ORF145343	Popszech_LG07_2_ORF160935	94.52
P.szechuanica	chrG10_4_ORF153111	Popszech_LG07_3_ORF171600	100
P.szechuanica	chrG10_4_ORF234372	Popszech_LG07_2_ORF257403	92.31
P.szechuanica	chrG10_4_ORF234769	Popszech_LG07_1_ORF259493	98.39
P.szechuanica	chrG10_4_ORF240837	Popszech_LG07_2_ORF263401	97.26
P.szechuanica	chrG10_4_ORF294313	Popszech_LG07_3_ORF319278	95.46
P.szechuanica	chrG10_5_ORF234965	Popszech_LG07_2_ORF257317	100
P.szechuanica	chrG10_5_ORF235300	Popszech_LG07_2_ORF257748	91.67
P.szechuanica	chrG10_5_ORF265104	Popszech_LG07_3_ORF288285	97.62
P.szechuanica	chrG10_5_ORF299264	Popszech_LG07_2_ORF321195	98.18
P.szechuanica	chrG10_6_ORF153491	Popszech_LG07_3_ORF171626	100
P.szechuanica	chrG10_6_ORF227299	Popszech_LG07_3_ORF249317	100
P.szechuanica	chrG10_6_ORF236247	Popszech_LG07_2_ORF257312	92.45
P.szechuanica	chrG10_6_ORF287793	Popszech_LG07_1_ORF311786	95.83
P.szechuanica	chrG10_6_ORF293679	Popszech_LG07_2_ORF316400	100
P.szechuanica	chrG10_6_ORF99479	Popszech_LG07_2_ORF114167	96.08
P.szechuanica	chrG11_1_ORF25999	Popszech_LG10_3_ORF23149	96.77
P.szechuanica	chrG11_2_ORF4327	Popszech_LG01_4_ORF5867	100
P.szechuanica	chrG11_2_ORF84888	Popszech_LG10_3_ORF86765	100
P.szechuanica	chrG11_3_ORF85194	Popszech_LG10_2_ORF86389	96.08
P.szechuanica	chrG11_4_ORF3394	Popszech_LG10_4_ORF231161	100
P.szechuanica	chrG11_4_ORF41549	Popszech_LG10_4_ORF272034	92.59
P.szechuanica	chrG12_1_ORF59978	Popszech_LG18_4_ORF69389	92.86
P.szechuanica	chrG12_2_ORF119283	Popszech_LG17_3_ORF160430	96.43
P.szechuanica	chrG12_2_ORF218870	Popszech_LG18_5_ORF258731	94
P.szechuanica	chrG12_3_ORF145060	Popszech_LG18_6_ORF181269	98
P.szechuanica	chrG12_3_ORF31853	Popszech_LG18_4_ORF37769	90.48
P.szechuanica	chrG12_3_ORF57987	Popszech_LG17_2_ORF71515	93.55
P.szechuanica	chrG12_4_ORF162514	Popszech_LG18_1_ORF193257	97.62
P.szechuanica	chrG12_4_ORF162537	Popszech_LG18_3_ORF193142	94.44
P.szechuanica	chrG12_4_ORF196437	Popszech_LG18_3_ORF230730	98.15
P.szechuanica	chrG12_4_ORF220219	Popszech_LG18_6_ORF4477	95.65
P.szechuanica	chrG12_5_ORF176705	Popszech_LG18_3_ORF209091	100
P.szechuanica	chrG12_5_ORF57781	Popszech_LG18_1_ORF58597	100
P.szechuanica	chrG12_6_ORF158226	Popszech_LG18_3_ORF187930	100
P.szechuanica	chrG12_6_ORF162669	Popszech_LG18_1_ORF193281	91.89
P.szechuanica	chrG12_6_ORF165477	Popszech_LG18_3_ORF196717	96.23
P.szechuanica	chrG13_1_ORF119714	Popszech_LG08_3_ORF172176	94.74
P.szechuanica	chrG13_1_ORF214085	Popszech_LG13_4_ORF269166	98
P.szechuanica	chrG13_1_ORF231377	Popszech_LG13_5_ORF285744	97.06
P.szechuanica	chrG13_2_ORF128511	Popszech_LG13_5_ORF167236	94.74
P.szechuanica	chrG13_2_ORF176443	Popszech_LG13_6_ORF225764	98.55
P.szechuanica	chrG13_2_ORF314	Popszech_LG13_4_ORF571	93.02
P.szechuanica	chrG13_3_ORF207980	Popszech_LG13_5_ORF264118	93.1
P.szechuanica	chrG13_5_ORF108380	Popszech_LG13_3_ORF132159	97.7
P.szechuanica	chrG13_5_ORF117051	Popszech_LG13_2_ORF145854	96.55
P.szechuanica	chrG13_6_ORF134791	Popszech_LG11_3_ORF323254	95.12
P.szechuanica	chrG13_6_ORF192040	Popszech_LG13_2_ORF258791	93.88
P.szechuanica	chrG13_6_ORF196162	Popszech_LG13_3_ORF263417	100
P.szechuanica	chrG13_6_ORF69859	Popszech_LG13_3_ORF85965	98.08
P.szechuanica	chrG14_1_ORF252230	Popszech_LG11_6_ORF277096	92.68
P.szechuanica	chrG14_2_ORF207808	Popszech_LG11_6_ORF235784	91.43
P.szechuanica	chrG14_2_ORF207845	Popszech_LG11_4_ORF235981	97.78
P.szechuanica	chrG14_3_ORF122063	Popszech_LG11_5_ORF151013	100
P.szechuanica	chrG14_3_ORF221633	Popszech_LG11_4_ORF250532	99
P.szechuanica	chrG14_3_ORF26786	Popszech_LG11_5_ORF47545	100
P.szechuanica	chrG14_4_ORF125270	Popszech_LG11_1_ORF129977	96.77
P.szechuanica	chrG14_4_ORF50540	Popszech_LG11_2_ORF57973	90.24
P.szechuanica	chrG14_4_ORF53598	Popszech_LG05_2_ORF181281	91.53
P.szechuanica	chrG14_4_ORF68451	Popszech_LG11_2_ORF73192	100
P.szechuanica	chrG14_5_ORF144629	Popszech_LG05_1_ORF282222	100
P.szechuanica	chrG14_5_ORF230808	Popszech_LG11_2_ORF243755	97.83
P.szechuanica	chrG14_5_ORF291267	Popszech_LG11_3_ORF300380	100
P.szechuanica	chrG14_5_ORF93347	Popszech_LG11_3_ORF99392	100
P.szechuanica	chrG14_6_ORF161601	Popszech_LG11_2_ORF165730	92.68
P.szechuanica	chrG15_1_ORF39997	Popszech_LG17_2_ORF47756	98.39
P.szechuanica	chrG15_2_ORF139242	Popszech_LG17_5_ORF117873	97.59
P.szechuanica	chrG15_2_ORF208521	Popszech_LG17_1_ORF255569	95.24
P.szechuanica	chrG15_2_ORF3122	Popszech_LG17_2_ORF6657	96.08
P.szechuanica	chrG15_2_ORF73927	Popszech_LG17_2_ORF80358	95.12
P.szechuanica	chrG15_3_ORF140113	Popszech_LG17_5_ORF117881	97.65
P.szechuanica	chrG15_3_ORF225630	Popszech_LG17_2_ORF272581	97.56
P.szechuanica	chrG15_4_ORF114554	Popszech_LG17_6_ORF156120	97.06
P.szechuanica	chrG15_4_ORF34616	Popszech_LG17_5_ORF38964	98.76
P.szechuanica	chrG15_5_ORF114807	Popszech_LG17_6_ORF156094	94.44
P.szechuanica	chrG15_5_ORF153668	Popszech_LG17_5_ORF198426	93.75
P.szechuanica	chrG15_5_ORF37197	Popszech_LG17_4_ORF41491	100
P.szechuanica	chrG15_5_ORF40131	Popszech_LG17_5_ORF43702	92
P.szechuanica	chrG15_5_ORF51263	Popszech_LG17_5_ORF53342	100
P.szechuanica	chrG16_1_ORF199057	Popszech_LG14_2_ORF252745	90.48
P.szechuanica	chrG16_3_ORF23967	Popszech_LG14_1_ORF20742	96
P.szechuanica	chrG16_4_ORF117511	Popszech_LG14_5_ORF124720	96.97
P.szechuanica	chrG16_4_ORF149824	Popszech_LG14_6_ORF190811	95.4
P.szechuanica	chrG16_4_ORF155678	Popszech_LG14_6_ORF199098	100
P.szechuanica	chrG16_4_ORF196562	Popszech_LG14_5_ORF252023	94.2
P.szechuanica	chrG16_4_ORF19703	Popszech_LG14_5_ORF22919	100
P.szechuanica	chrG16_4_ORF31813	Popszech_LG14_4_ORF36957	92.11
P.szechuanica	chrG16_4_ORF32672	Popszech_LG14_4_ORF37861	100
P.szechuanica	chrG16_5_ORF107317	Popszech_LG14_6_ORF110921	100
P.szechuanica	chrG16_5_ORF116968	Popszech_LG14_6_ORF122984	97.87
P.szechuanica	chrG16_5_ORF123372	Popszech_LG14_4_ORF131256	94.03
P.szechuanica	chrG16_5_ORF194323	Popszech_LG14_6_ORF248924	93.59
P.szechuanica	chrG16_5_ORF80697	Popszech_LG14_5_ORF86190	94.12
P.szechuanica	chrG16_6_ORF67720	Popszech_LG14_6_ORF73832	95
P.szechuanica	chrG17_1_ORF15674	Popszech_LG12_2_ORF10264	96.88
P.szechuanica	chrG17_1_ORF224742	Popszech_LG12_2_ORF236200	96.2
P.szechuanica	chrG17_1_ORF277195	Popszech_LG12_2_ORF299730	97.73
P.szechuanica	chrG17_1_ORF277594	Popszech_LG12_4_ORF9251	100
P.szechuanica	chrG17_2_ORF199131	Popszech_LG12_2_ORF209966	100
P.szechuanica	chrG17_2_ORF48970	Popszech_LG12_3_ORF39852	100
P.szechuanica	chrG17_2_ORF92945	Popszech_LG12_3_ORF83895	98.84
P.szechuanica	chrG17_3_ORF188763	Popszech_LG12_2_ORF198531	98.25
P.szechuanica	chrG17_3_ORF22090	Popszech_LG12_2_ORF15544	91.11
P.szechuanica	chrG17_3_ORF22160	Popszech_LG12_3_ORF15788	97.92
P.szechuanica	chrG17_3_ORF261142	Popszech_LG12_1_ORF273106	100
P.szechuanica	chrG17_3_ORF75129	Popszech_LG12_1_ORF67659	96.55
P.szechuanica	chrG17_4_ORF215390	Popszech_LG12_5_ORF249768	91.46
P.szechuanica	chrG17_4_ORF81790	Popszech_LG12_6_ORF100812	98.18
P.szechuanica	chrG17_5_ORF199501	Popszech_LG01_4_ORF46554	100
P.szechuanica	chrG17_6_ORF77780	Popszech_LG07_5_ORF358737	100
P.szechuanica	chrG18_1_ORF134164	Popszech_LG16_4_ORF147090	92.63
P.szechuanica	chrG18_1_ORF235241	Popszech_LG16_5_ORF273343	97.83
P.szechuanica	chrG18_2_ORF2922	Popszech_LG16_5_ORF3068	97.83
P.szechuanica	chrG18_2_ORF99642	Popszech_LG16_5_ORF101056	98.91
P.szechuanica	chrG18_3_ORF103216	Popszech_LG16_6_ORF105385	96.15
P.szechuanica	chrG18_3_ORF133601	Popszech_LG16_6_ORF147133	94.44
P.szechuanica	chrG18_3_ORF133825	Popszech_LG16_4_ORF147081	100
P.szechuanica	chrG18_3_ORF133828	Popszech_LG16_4_ORF147084	98.59
P.szechuanica	chrG18_3_ORF176921	Popszech_LG16_4_ORF212471	93.75
P.szechuanica	chrG18_3_ORF54419	Popszech_LG16_4_ORF55659	94.12
P.szechuanica	chrG18_3_ORF65046	Popszech_LG16_4_ORF65678	92.31
P.szechuanica	chrG18_3_ORF99168	Popszech_LG16_6_ORF99679	95.46
P.szechuanica	chrG18_4_ORF188116	Popszech_LG16_1_ORF229384	100
P.szechuanica	chrG18_4_ORF7327	Popszech_LG16_3_ORF9223	100
P.szechuanica	chrG18_5_ORF151965	Popszech_LG16_3_ORF192996	100
P.szechuanica	chrG18_6_ORF223170	Popszech_LG16_1_ORF263029	100
P.szechuanica	chrG18_6_ORF84275	Popszech_LG16_2_ORF100141	100
P.szechuanica	chrG19_1_ORF231488	Popszech_LG08_4_ORF298738	100
P.szechuanica	chrG19_1_ORF98147	Popszech_LG13_1_ORF180322	100
P.szechuanica	chrG19_2_ORF118693	Popszech_LG08_6_ORF158112	100
P.szechuanica	chrG19_2_ORF170701	Popszech_LG08_5_ORF230149	93.85
P.szechuanica	chrG19_2_ORF35653	Popszech_LG08_4_ORF40275	97.87
P.szechuanica	chrG19_3_ORF121271	Popszech_LG08_6_ORF159827	93.75
P.szechuanica	chrG19_3_ORF127471	Popszech_LG08_4_ORF167109	95.7
P.szechuanica	chrG19_3_ORF132452	Popszech_LG08_5_ORF173898	96.1
P.szechuanica	chrG19_3_ORF55014	Popszech_LG08_5_ORF73611	96.08
P.szechuanica	chrG19_4_ORF129478	Popszech_LG08_5_ORF198849	97.89
P.szechuanica	chrG19_4_ORF225457	Popszech_LG08_1_ORF293451	100
P.szechuanica	chrG19_6_ORF65140	Popszech_LG08_2_ORF84267	97.78
P.davidiana	chrA01_1_ORF129657	Popdavid_LG01_5_ORF203758	100
P.davidiana	chrA01_1_ORF347955	Popdavid_LG01_4_ORF464212	97.14
P.davidiana	chrA01_2_ORF219883	Popdavid_LG01_5_ORF324145	100
P.davidiana	chrA01_2_ORF226506	Popdavid_LG01_6_ORF330169	95.83
P.davidiana	chrA01_2_ORF271465	Popdavid_LG01_6_ORF379704	96.97
P.davidiana	chrA01_2_ORF462583	Popdavid_LG01_5_ORF629327	97.62
P.davidiana	chrA01_2_ORF577641	Popdavid_LG01_6_ORF752845	98.25
P.davidiana	chrA01_2_ORF760626	Popdavid_LG01_5_ORF943146	95.65
P.davidiana	chrA01_2_ORF771246	Popdavid_LG01_5_ORF953422	95.06
P.davidiana	chrA01_3_ORF243209	Popdavid_LG01_5_ORF349495	100
P.davidiana	chrA01_3_ORF489577	Popdavid_LG01_5_ORF656050	92
P.davidiana	chrA01_3_ORF628328	Popdavid_LG01_4_ORF805376	97.7
P.davidiana	chrA01_3_ORF797516	Popdavid_LG01_6_ORF991008	95
P.davidiana	chrA01_3_ORF811436	Popdavid_LG01_5_ORF1006386	96.67
P.davidiana	chrA01_4_ORF18318	Popdavid_LG01_3_ORF31527	98.46
P.davidiana	chrA01_4_ORF205609	Popdavid_LG01_1_ORF239661	96.67
P.davidiana	chrA01_4_ORF434813	Popdavid_LG01_1_ORF524741	98.46
P.davidiana	chrA01_4_ORF53936	Popdavid_LG01_3_ORF73343	91.67
P.davidiana	chrA01_4_ORF588048	Popdavid_LG01_1_ORF693923	96.92
P.davidiana	chrA01_4_ORF614054	Popdavid_LG01_2_ORF721834	96.49
P.davidiana	chrA01_4_ORF642079	Popdavid_LG01_3_ORF755514	96
P.davidiana	chrA01_4_ORF764870	Popdavid_LG01_2_ORF917786	97.7
P.davidiana	chrA01_4_ORF792130	Popdavid_LG01_1_ORF970242	95.96
P.davidiana	chrA01_4_ORF809430	Popdavid_LG05_5_ORF203775	100
P.davidiana	chrA01_4_ORF89631	Popdavid_LG01_3_ORF120455	97.73
P.davidiana	chrA01_5_ORF132427	Popdavid_LG01_2_ORF165588	96.97
P.davidiana	chrA01_5_ORF167044	Popdavid_LG01_3_ORF201228	93.75
P.davidiana	chrA01_5_ORF3224	Popdavid_LG01_2_ORF14793	100
P.davidiana	chrA01_5_ORF439024	Popdavid_LG01_3_ORF525393	94.74
P.davidiana	chrA01_5_ORF497696	Popdavid_LG01_2_ORF592171	92.5
P.davidiana	chrA01_5_ORF513993	Popdavid_LG01_2_ORF610320	97.67
P.davidiana	chrA01_5_ORF674616	Popdavid_LG01_1_ORF796221	95.51
P.davidiana	chrA01_5_ORF766224	Popdavid_LG01_1_ORF919992	96.47
P.davidiana	chrA01_5_ORF807957	Popdavid_LG02_3_ORF349326	94.44
P.davidiana	chrA01_6_ORF813495	Popdavid_LG06_2_ORF378339	91.11
P.davidiana	chrA01_6_ORF94045	Popdavid_LG01_3_ORF123947	97.92
P.davidiana	chrA02_1_ORF214562	Popdavid_LG05_5_ORF254255	97.92
P.davidiana	chrA02_2_ORF129883	Popdavid_LG05_5_ORF160961	94.74
P.davidiana	chrA02_2_ORF141415	Popdavid_LG05_5_ORF172757	97.06
P.davidiana	chrA02_2_ORF20531	Popdavid_LG05_5_ORF48670	97.92
P.davidiana	chrA02_2_ORF321227	Popdavid_LG05_5_ORF367992	97.47
P.davidiana	chrA02_3_ORF364225	Popdavid_LG05_4_ORF412227	96.88
P.davidiana	chrA02_4_ORF169695	Popdavid_LG05_2_ORF182742	98.84
P.davidiana	chrA02_4_ORF372755	Popdavid_LG05_3_ORF400916	98.91
P.davidiana	chrA02_5_ORF219785	Popdavid_LG05_1_ORF242616	98.59
P.davidiana	chrA02_5_ORF292945	Popdavid_LG05_3_ORF309629	98.84
P.davidiana	chrA02_5_ORF65971	Popdavid_LG05_1_ORF70729	98.89
P.davidiana	chrA03_1_ORF273939	Popdavid_LG02_3_ORF318748	97.87
P.davidiana	chrA03_1_ORF332688	Popdavid_LG02_4_ORF31071	100
P.davidiana	chrA03_2_ORF167738	Popdavid_LG02_3_ORF208145	100
P.davidiana	chrA03_2_ORF1827	Popdavid_LG02_3_ORF1969	100
P.davidiana	chrA03_2_ORF200986	Popdavid_LG02_3_ORF243295	97.7
P.davidiana	chrA03_4_ORF120821	Popdavid_LG02_5_ORF210854	98.25
P.davidiana	chrA03_4_ORF230229	Popdavid_LG02_4_ORF332853	93.33
P.davidiana	chrA03_6_ORF238101	Popdavid_LG02_4_ORF340954	98.25
P.davidiana	chrA04_1_ORF337530	Popdavid_LG06_2_ORF417205	96.55
P.davidiana	chrA04_2_ORF224992	Popdavid_LG06_2_ORF258089	91.23
P.davidiana	chrA04_2_ORF253349	Popdavid_LG01_3_ORF835472	97.62
P.davidiana	chrA04_2_ORF33715	Popdavid_LG06_3_ORF43213	98.33
P.davidiana	chrA04_2_ORF82403	Popdavid_LG06_3_ORF92735	100
P.davidiana	chrA04_3_ORF105585	Popdavid_LG06_2_ORF116163	94.29
P.davidiana	chrA04_3_ORF260537	Popdavid_LG06_1_ORF300058	94.74
P.davidiana	chrA04_3_ORF290013	Popdavid_LG06_1_ORF347713	98.33
P.davidiana	chrA04_3_ORF312201	Popdavid_LG06_1_ORF373145	97.5
P.davidiana	chrA04_3_ORF325700	Popdavid_LG06_3_ORF403025	100
P.davidiana	chrA04_3_ORF33863	Popdavid_LG06_1_ORF42900	100
P.davidiana	chrA04_3_ORF40429	Popdavid_LG06_1_ORF49473	96.77
P.davidiana	chrA04_4_ORF146907	Popdavid_LG06_2_ORF219115	97.8
P.davidiana	chrA04_4_ORF158465	Popdavid_LG06_6_ORF218217	96.88
P.davidiana	chrA04_4_ORF276647	Popdavid_LG06_6_ORF344905	95.16
P.davidiana	chrA04_4_ORF335617	Popdavid_LG06_6_ORF410364	92.96
P.davidiana	chrA04_4_ORF91585	Popdavid_LG06_4_ORF132845	100
P.davidiana	chrA04_5_ORF260380	Popdavid_LG06_6_ORF331045	98.79
P.davidiana	chrA04_5_ORF279722	Popdavid_LG06_4_ORF348903	100
P.davidiana	chrA04_5_ORF285711	Popdavid_LG06_4_ORF357465	91.84
P.davidiana	chrA04_6_ORF88401	Popdavid_LG06_6_ORF130066	100
P.davidiana	chrA05_1_ORF103295	Popdavid_LG07_1_ORF109962	100
P.davidiana	chrA05_1_ORF339138	Popdavid_LG07_3_ORF364366	98.25
P.davidiana	chrA05_1_ORF357824	Popdavid_LG07_2_ORF393397	90.32
P.davidiana	chrA05_2_ORF137481	Popdavid_LG07_1_ORF144172	97.44
P.davidiana	chrA05_3_ORF209441	Popdavid_LG07_3_ORF226952	100
P.davidiana	chrA05_3_ORF28841	Popdavid_LG07_3_ORF29120	91.93
P.davidiana	chrA05_4_ORF76981	Popdavid_LG07_4_ORF92813	93.48
P.davidiana	chrA05_5_ORF203372	Popdavid_LG03_2_ORF351941	97.62
P.davidiana	chrA05_6_ORF237455	Popdavid_LG07_6_ORF265406	100
P.davidiana	chrA05_6_ORF46067	Popdavid_LG07_4_ORF60614	94.12
P.davidiana	chrA06_1_ORF132930	Popdavid_LG03_1_ORF146891	98.04
P.davidiana	chrA06_1_ORF274281	Popdavid_LG03_2_ORF308273	97.83
P.davidiana	chrA06_1_ORF360724	Popdavid_LG03_2_ORF408206	97.96
P.davidiana	chrA06_2_ORF223102	Popdavid_LG03_2_ORF254196	96.97
P.davidiana	chrA06_2_ORF286761	Popdavid_LG03_2_ORF322008	94.32
P.davidiana	chrA06_2_ORF31664	Popdavid_LG03_1_ORF44272	97.62
P.davidiana	chrA06_2_ORF35939	Popdavid_LG03_3_ORF48755	97.14
P.davidiana	chrA06_2_ORF40948	Popdavid_LG03_1_ORF53460	96.63
P.davidiana	chrA06_2_ORF415289	Popdavid_LG03_2_ORF469061	98.65
P.davidiana	chrA06_3_ORF100877	Popdavid_LG03_3_ORF113260	98.04
P.davidiana	chrA06_3_ORF223951	Popdavid_LG03_3_ORF253528	97.1
P.davidiana	chrA06_4_ORF214600	Popdavid_LG03_4_ORF232690	98.82
P.davidiana	chrA06_5_ORF172103	Popdavid_LG03_5_ORF187733	95.59
P.davidiana	chrA06_5_ORF196157	Popdavid_LG03_6_ORF212461	98.61
P.davidiana	chrA06_5_ORF201927	Popdavid_LG03_5_ORF218136	95.12
P.davidiana	chrA06_5_ORF26444	Popdavid_LG03_4_ORF28057	100
P.davidiana	chrA06_5_ORF317836	Popdavid_LG03_5_ORF352001	95.83
P.davidiana	chrA06_5_ORF333999	Popdavid_LG03_4_ORF367593	97.44
P.davidiana	chrA06_5_ORF362549	Popdavid_LG03_6_ORF394888	100
P.davidiana	chrA06_6_ORF163220	Popdavid_LG03_6_ORF175609	100
P.davidiana	chrA06_6_ORF49887	Popdavid_LG03_6_ORF49982	94.87
P.davidiana	chrA06_6_ORF92883	Popdavid_LG03_6_ORF96331	92.19
P.davidiana	chrA06_6_ORF94653	Popdavid_LG03_5_ORF98433	97.73
P.davidiana	chrA07_1_ORF190462	Popdavid_LG14_4_ORF230456	91.18
P.davidiana	chrA07_2_ORF49386	Popdavid_LG14_6_ORF75890	95.65
P.davidiana	chrA07_3_ORF210017	Popdavid_LG14_5_ORF251039	97.83
P.davidiana	chrA07_3_ORF219475	Popdavid_LG14_6_ORF261584	96.2
P.davidiana	chrA07_3_ORF28927	Popdavid_LG14_5_ORF57183	90.62
P.davidiana	chrA07_6_ORF99972	Popdavid_LG18_2_ORF106205	93.33
P.davidiana	chrA08_2_ORF149343	Popdavid_LG12_3_ORF154506	98.76
P.davidiana	chrA08_2_ORF191019	Popdavid_LG12_3_ORF198113	95.12
P.davidiana	chrA08_2_ORF202928	Popdavid_LG12_1_ORF211324	98.59
P.davidiana	chrA08_3_ORF102509	Popdavid_LG12_3_ORF103594	100
P.davidiana	chrA08_4_ORF203863	Popdavid_LG12_5_ORF217022	93.65
P.davidiana	chrA08_4_ORF229052	Popdavid_LG12_5_ORF243823	96.1
P.davidiana	chrA08_4_ORF36124	Popdavid_LG12_6_ORF35752	100
P.davidiana	chrA08_4_ORF905	Popdavid_LG12_4_ORF1204	93.88
P.davidiana	chrA08_5_ORF102731	Popdavid_LG12_6_ORF104863	96.82
P.davidiana	chrA08_5_ORF134039	Popdavid_LG12_6_ORF136540	100
P.davidiana	chrA08_5_ORF141790	Popdavid_LG12_6_ORF145128	98.08
P.davidiana	chrA08_5_ORF17277	Popdavid_LG11_4_ORF16574	96.55
P.davidiana	chrA08_6_ORF125345	Popdavid_LG12_4_ORF127011	95
P.davidiana	chrA08_6_ORF915	Popdavid_LG12_5_ORF1303	100
P.davidiana	chrA09_1_ORF35804	Popdavid_LG19_4_ORF38616	94.87
P.davidiana	chrA09_1_ORF50509	Popdavid_LG19_5_ORF53480	96.15
P.davidiana	chrA09_1_ORF59053	Popdavid_LG19_6_ORF61113	100
P.davidiana	chrA09_1_ORF87124	Popdavid_LG19_4_ORF90175	98.67
P.davidiana	chrA09_2_ORF171679	Popdavid_LG19_5_ORF157678	95.46
P.davidiana	chrA09_2_ORF69920	Popdavid_LG19_4_ORF72271	97.37
P.davidiana	chrA09_3_ORF3737	Popdavid_LG02_3_ORF76483	96
P.davidiana	chrA09_4_ORF162631	Popdavid_LG19_2_ORF175811	97.87
P.davidiana	chrA09_4_ORF186746	Popdavid_LG19_1_ORF199532	93.94
P.davidiana	chrA09_5_ORF147573	Popdavid_LG19_2_ORF161507	95.96
P.davidiana	chrA09_5_ORF153304	Popdavid_LG19_3_ORF166414	96.97
P.davidiana	chrA09_5_ORF187334	Popdavid_LG19_2_ORF200416	100
P.davidiana	chrA09_5_ORF45465	Popdavid_LG17_6_ORF180167	92.19
P.davidiana	chrA09_6_ORF102640	Popdavid_LG19_6_ORF197111	98.57
P.davidiana	chrA09_6_ORF132607	Popdavid_LG19_2_ORF145548	96.43
P.davidiana	chrA09_6_ORF147644	Popdavid_LG19_2_ORF161497	92.75
P.davidiana	chrA09_6_ORF162762	Popdavid_LG19_3_ORF175730	98.88
P.davidiana	chrA09_6_ORF187089	Popdavid_LG19_5_ORF745	98.36
P.davidiana	chrA10_1_ORF135909	Popdavid_LG11_4_ORF137874	95
P.davidiana	chrA10_2_ORF108830	Popdavid_LG11_5_ORF111379	96.49
P.davidiana	chrA10_2_ORF146340	Popdavid_LG11_4_ORF152144	95.65
P.davidiana	chrA10_2_ORF248634	Popdavid_LG11_4_ORF269665	100
P.davidiana	chrA10_2_ORF4126	Popdavid_LG11_5_ORF4587	100
P.davidiana	chrA10_2_ORF42459	Popdavid_LG11_6_ORF43571	96.49
P.davidiana	chrA10_3_ORF122459	Popdavid_LG11_4_ORF123569	92.68
P.davidiana	chrA10_3_ORF158039	Popdavid_LG11_6_ORF164214	96.67
P.davidiana	chrA10_3_ORF259079	Popdavid_LG11_6_ORF276200	91.8
P.davidiana	chrA10_3_ORF4144	Popdavid_LG11_4_ORF4444	97.01
P.davidiana	chrA10_3_ORF42523	Popdavid_LG11_5_ORF43778	95.59
P.davidiana	chrA10_3_ORF66689	Popdavid_LG11_6_ORF68913	96.55
P.davidiana	chrA10_4_ORF161928	Popdavid_LG11_3_ORF181900	92.21
P.davidiana	chrA10_5_ORF130069	Popdavid_LG11_2_ORF147997	97.37
P.davidiana	chrA10_5_ORF229153	Popdavid_LG11_2_ORF254084	100
P.davidiana	chrA10_5_ORF307034	Popdavid_LG11_1_ORF332482	97.56
P.davidiana	chrA10_6_ORF239916	Popdavid_LG11_3_ORF261339	100
P.davidiana	chrA10_6_ORF264814	Popdavid_LG11_1_ORF288427	97.56
P.davidiana	chrA10_6_ORF314602	Popdavid_LG11_1_ORF339215	100
P.davidiana	chrA10_6_ORF7889	Popdavid_LG11_1_ORF17416	96.91
P.davidiana	chrA11_2_ORF237688	Popdavid_LG04_2_ORF84558	100
P.davidiana	chrA11_3_ORF237999	Popdavid_LG04_3_ORF85491	98.82
P.davidiana	chrA11_3_ORF41904	Popdavid_LG04_5_ORF59265	95.56
P.davidiana	chrA11_4_ORF144748	Popdavid_LG11_1_ORF155959	95.89
P.davidiana	chrA11_4_ORF74053	Popdavid_LG04_2_ORF112641	100
P.davidiana	chrA11_5_ORF227289	Popdavid_LG04_2_ORF349036	96.23
P.davidiana	chrA11_5_ORF24473	Popdavid_LG04_3_ORF67672	93.88
P.davidiana	chrA11_6_ORF113375	Popdavid_LG04_3_ORF159106	100
P.davidiana	chrA11_6_ORF57734	Popdavid_LG04_5_ORF340191	98.04
P.davidiana	chrA12_1_ORF110687	Popdavid_LG18_1_ORF130021	100
P.davidiana	chrA12_1_ORF45607	Popdavid_LG18_4_ORF48483	98.98
P.davidiana	chrA12_1_ORF62714	Popdavid_LG18_5_ORF66162	93.88
P.davidiana	chrA12_2_ORF14469	Popdavid_LG18_4_ORF14667	98.51
P.davidiana	chrA12_2_ORF182379	Popdavid_LG18_4_ORF202606	93.75
P.davidiana	chrA12_3_ORF181645	Popdavid_LG18_4_ORF202362	100
P.davidiana	chrA12_3_ORF4337	Popdavid_LG18_6_ORF5288	95.46
P.davidiana	chrA12_4_ORF156740	Popdavid_LG18_1_ORF180721	94.29
P.davidiana	chrA12_4_ORF76586	Popdavid_LG18_2_ORF95269	94.44
P.davidiana	chrA12_5_ORF155518	Popdavid_LG18_2_ORF179543	97.37
P.davidiana	chrA12_5_ORF156699	Popdavid_LG18_3_ORF182246	95.83
P.davidiana	chrA12_5_ORF171464	Popdavid_LG18_1_ORF195947	94.19
P.davidiana	chrA12_6_ORF15263	Popdavid_LG18_1_ORF16186	95.7
P.davidiana	chrA12_6_ORF216856	Popdavid_LG18_2_ORF244467	94.12
P.davidiana	chrA13_1_ORF155298	Popdavid_LG16_4_ORF162602	98.68
P.davidiana	chrA13_1_ORF36430	Popdavid_LG16_5_ORF48179	98.7
P.davidiana	chrA13_1_ORF45318	Popdavid_LG16_4_ORF57218	97.73
P.davidiana	chrA13_2_ORF196182	Popdavid_LG16_4_ORF208613	100
P.davidiana	chrA13_2_ORF231572	Popdavid_LG16_5_ORF243992	98.61
P.davidiana	chrA13_2_ORF36843	Popdavid_LG16_5_ORF48602	98.75
P.davidiana	chrA13_2_ORF68724	Popdavid_LG16_5_ORF84395	100
P.davidiana	chrA13_2_ORF99218	Popdavid_LG16_4_ORF113482	98.98
P.davidiana	chrA13_3_ORF126000	Popdavid_LG16_5_ORF135490	100
P.davidiana	chrA13_3_ORF14546	Popdavid_LG16_4_ORF22835	98.15
P.davidiana	chrA13_4_ORF113857	Popdavid_LG16_2_ORF118261	98.85
P.davidiana	chrA13_4_ORF166793	Popdavid_LG16_1_ORF165105	98.44
P.davidiana	chrA13_4_ORF204481	Popdavid_LG16_2_ORF206519	92.31
P.davidiana	chrA13_4_ORF73608	Popdavid_LG16_1_ORF76832	98.08
P.davidiana	chrA13_5_ORF127953	Popdavid_LG16_1_ORF130088	97.87
P.davidiana	chrA13_5_ORF210415	Popdavid_LG16_2_ORF210620	98.72
P.davidiana	chrA13_5_ORF218188	Popdavid_LG16_6_ORF8170	100
P.davidiana	chrA14_2_ORF209926	Popdavid_LG09_1_ORF234466	100
P.davidiana	chrA14_2_ORF234006	Popdavid_LG09_2_ORF257379	100
P.davidiana	chrA14_2_ORF272086	Popdavid_LG09_2_ORF295964	100
P.davidiana	chrA14_3_ORF134022	Popdavid_LG09_1_ORF155163	91.18
P.davidiana	chrA14_3_ORF212625	Popdavid_LG09_3_ORF236869	100
P.davidiana	chrA14_3_ORF228710	Popdavid_LG09_3_ORF252810	95.24
P.davidiana	chrA14_4_ORF203297	Popdavid_LG09_1_ORF13640	98.04
P.davidiana	chrA14_5_ORF108227	Popdavid_LG09_4_ORF146469	94.44
P.davidiana	chrA14_5_ORF156047	Popdavid_LG09_6_ORF195446	98.75
P.davidiana	chrA14_5_ORF309023	Popdavid_LG09_5_ORF344927	92.59
P.davidiana	chrA14_5_ORF88930	Popdavid_LG09_6_ORF127915	100
P.davidiana	chrA14_5_ORF95403	Popdavid_LG09_4_ORF133665	96.36
P.davidiana	chrA14_6_ORF15181	Popdavid_LG09_4_ORF50079	95.52
P.davidiana	chrA14_6_ORF95588	Popdavid_LG09_6_ORF134260	98.61
P.davidiana	chrA15_1_ORF1171	Popdavid_LG15_3_ORF748	98.65
P.davidiana	chrA15_1_ORF14296	Popdavid_LG15_3_ORF14020	97.44
P.davidiana	chrA15_1_ORF55300	Popdavid_LG15_3_ORF79651	97.22
P.davidiana	chrA15_2_ORF187008	Popdavid_LG15_3_ORF222490	97.1
P.davidiana	chrA15_4_ORF151327	Popdavid_LG15_5_ORF171880	96.23
P.davidiana	chrA15_4_ORF204860	Popdavid_LG15_5_ORF248468	98.51
P.davidiana	chrA15_5_ORF100424	Popdavid_LG15_5_ORF119177	98.67
P.davidiana	chrA15_5_ORF204320	Popdavid_LG15_5_ORF248484	100
P.davidiana	chrA15_6_ORF166505	Popdavid_LG15_5_ORF187350	92
P.davidiana	chrA16_2_ORF210865	Popdavid_LG13_4_ORF142348	95.46
P.davidiana	chrA16_2_ORF27461	Popdavid_LG17_3_ORF247683	100
P.davidiana	chrA16_3_ORF169353	Popdavid_LG03_2_ORF109202	100
P.davidiana	chrA16_3_ORF3252	Popdavid_LG17_2_ORF223413	100
P.davidiana	chrA16_5_ORF134203	Popdavid_LG17_5_ORF184483	92.68
P.davidiana	chrA16_5_ORF145553	Popdavid_LG17_5_ORF197570	97.14
P.davidiana	chrA16_5_ORF39416	Popdavid_LG17_4_ORF75569	99
P.davidiana	chrA16_6_ORF137902	Popdavid_LG17_4_ORF188191	91.38
P.davidiana	chrA16_6_ORF167768	Popdavid_LG17_5_ORF221111	93.33
P.davidiana	chrA17_1_ORF271398	Popdavid_LG08_6_ORF23423	100
P.davidiana	chrA17_1_ORF277600	Popdavid_LG08_6_ORF33815	98.86
P.davidiana	chrA17_1_ORF59851	Popdavid_LG08_1_ORF94718	100
P.davidiana	chrA17_3_ORF102066	Popdavid_LG08_2_ORF145541	95.92
P.davidiana	chrA17_4_ORF245700	Popdavid_LG08_6_ORF328574	96.77
P.davidiana	chrA17_4_ORF33931	Popdavid_LG08_5_ORF64164	92.86
P.davidiana	chrA17_6_ORF63362	Popdavid_LG08_6_ORF86489	98.28
P.davidiana	chrA18_2_ORF123199	Popdavid_LG13_1_ORF147851	98.95
P.davidiana	chrA18_2_ORF88078	Popdavid_LG13_1_ORF110884	96.67
P.davidiana	chrA18_3_ORF210920	Popdavid_LG13_3_ORF256924	100
P.davidiana	chrA18_3_ORF72844	Popdavid_LG13_2_ORF96210	100
P.davidiana	chrA18_4_ORF11178	Popdavid_LG13_1_ORF289955	98.49
P.davidiana	chrA18_6_ORF144368	Popdavid_LG13_5_ORF191064	91.43
P.davidiana	chrA18_6_ORF20914	Popdavid_LG13_6_ORF45420	93.48
P.davidiana	chrA19_1_ORF49447	Popdavid_LG10_5_ORF62897	94.74
P.davidiana	chrA19_2_ORF97350	Popdavid_LG06_1_ORF381846	92.98
P.davidiana	chrA19_3_ORF132378	Popdavid_LG10_6_ORF185972	100
P.davidiana	chrA19_4_ORF116221	Popdavid_LG10_3_ORF164881	96.92
P.davidiana	chrA19_4_ORF205665	Popdavid_LG10_2_ORF273501	95.65
P.davidiana	chrA19_5_ORF15930	Popdavid_LG10_5_ORF359212	93.33
P.davidiana	chrA19_5_ORF5779	Popdavid_LG10_5_ORF364787	97.3
P.davidiana	chrA19_6_ORF245521	Popdavid_LG10_1_ORF339910	96.84
P.davidiana	chrG01_1_ORF187268	Popdavid_LG08_1_ORF110397	93.55
P.davidiana	chrG01_1_ORF214714	Popdavid_LG01_6_ORF304964	94.74
P.davidiana	chrG01_1_ORF236982	Popdavid_LG01_5_ORF331050	96.67
P.davidiana	chrG01_1_ORF239875	Popdavid_LG01_5_ORF333863	95.95
P.davidiana	chrG01_1_ORF315422	Popdavid_LG01_5_ORF413089	100
P.davidiana	chrG01_1_ORF564954	Popdavid_LG01_3_ORF355704	90.7
P.davidiana	chrG01_1_ORF615601	Popdavid_LG01_5_ORF791660	96.88
P.davidiana	chrG01_1_ORF648709	Popdavid_LG01_4_ORF825548	100
P.davidiana	chrG01_1_ORF708044	Popdavid_LG01_5_ORF887239	100
P.davidiana	chrG01_1_ORF770253	Popdavid_LG01_6_ORF947708	100
P.davidiana	chrG01_1_ORF781312	Popdavid_LG01_6_ORF959639	100
P.davidiana	chrG01_1_ORF809883	Popdavid_LG01_4_ORF994934	100
P.davidiana	chrG01_1_ORF82880	Popdavid_LG01_6_ORF143112	96.77
P.davidiana	chrG01_2_ORF143884	Popdavid_LG01_5_ORF214447	94.03
P.davidiana	chrG01_2_ORF223334	Popdavid_LG01_6_ORF313370	100
P.davidiana	chrG01_2_ORF229717	Popdavid_LG01_5_ORF324145	98.81
P.davidiana	chrG01_2_ORF236823	Popdavid_LG01_6_ORF330169	100
P.davidiana	chrG01_2_ORF236842	Popdavid_LG01_6_ORF330187	100
P.davidiana	chrG01_2_ORF315214	Popdavid_LG01_4_ORF411126	97.37
P.davidiana	chrG01_2_ORF326562	Popdavid_LG01_6_ORF421386	100
P.davidiana	chrG01_2_ORF371704	Popdavid_LG01_5_ORF478832	100
P.davidiana	chrG01_2_ORF431508	Popdavid_LG01_4_ORF539940	94.94
P.davidiana	chrG01_2_ORF598209	Popdavid_LG01_5_ORF771759	100
P.davidiana	chrG01_2_ORF625488	Popdavid_LG01_5_ORF799632	100
P.davidiana	chrG01_2_ORF634035	Popdavid_LG01_4_ORF805422	98.28
P.davidiana	chrG01_2_ORF66054	Popdavid_LG01_2_ORF973981	100
P.davidiana	chrG01_2_ORF714730	Popdavid_LG01_4_ORF890438	98.88
P.davidiana	chrG01_2_ORF768128	Popdavid_LG01_5_ORF945885	100
P.davidiana	chrG01_3_ORF665890	Popdavid_LG01_5_ORF846341	100
P.davidiana	chrG01_3_ORF704272	Popdavid_LG01_5_ORF884789	100
P.davidiana	chrG01_3_ORF704385	Popdavid_LG01_5_ORF884915	95.75
P.davidiana	chrG01_3_ORF718253	Popdavid_LG01_6_ORF897857	100
P.davidiana	chrG01_3_ORF769001	Popdavid_LG01_4_ORF945987	98.25
P.davidiana	chrG01_3_ORF780343	Popdavid_LG01_6_ORF959619	100
P.davidiana	chrG01_3_ORF827949	Popdavid_LG01_4_ORF1024646	94.74
P.davidiana	chrG01_4_ORF138515	Popdavid_LG01_2_ORF174413	100
P.davidiana	chrG01_4_ORF355093	Popdavid_LG01_3_ORF417120	100
P.davidiana	chrG01_4_ORF416337	Popdavid_LG01_1_ORF521651	100
P.davidiana	chrG01_4_ORF481300	Popdavid_LG01_1_ORF590821	94.44
P.davidiana	chrG01_4_ORF484994	Popdavid_LG01_2_ORF593624	95.46
P.davidiana	chrG01_4_ORF562106	Popdavid_LG01_1_ORF681454	96.77
P.davidiana	chrG01_4_ORF616387	Popdavid_LG01_1_ORF739205	95.46
P.davidiana	chrG01_4_ORF795443	Popdavid_LG01_3_ORF967382	95.75
P.davidiana	chrG01_5_ORF2757	Popdavid_LG01_2_ORF14760	100
P.davidiana	chrG01_5_ORF469150	Popdavid_LG01_3_ORF576983	100
P.davidiana	chrG01_5_ORF8721	Popdavid_LG01_3_ORF10543	90.48
P.davidiana	chrG01_6_ORF436231	Popdavid_LG01_2_ORF542263	92.45
P.davidiana	chrG01_6_ORF542805	Popdavid_LG01_2_ORF660356	98.49
P.davidiana	chrG01_6_ORF659795	Popdavid_LG01_3_ORF783427	95.08
P.davidiana	chrG01_6_ORF685894	Popdavid_LG01_3_ORF812609	100
P.davidiana	chrG01_6_ORF794113	Popdavid_LG01_1_ORF970242	94.95
P.davidiana	chrG01_6_ORF87022	Popdavid_LG01_1_ORF123482	98.61
P.davidiana	chrG02_1_ORF174517	Popdavid_LG05_6_ORF216324	97.92
P.davidiana	chrG02_1_ORF190649	Popdavid_LG05_4_ORF232219	96.51
P.davidiana	chrG02_1_ORF328013	Popdavid_LG05_6_ORF368826	97.67
P.davidiana	chrG02_1_ORF328786	Popdavid_LG05_6_ORF369517	100
P.davidiana	chrG02_1_ORF330445	Popdavid_LG05_5_ORF369503	100
P.davidiana	chrG02_1_ORF344067	Popdavid_LG05_4_ORF384396	100
P.davidiana	chrG02_2_ORF174955	Popdavid_LG05_5_ORF214859	98.97
P.davidiana	chrG02_2_ORF210860	Popdavid_LG05_1_ORF172873	98.31
P.davidiana	chrG02_2_ORF319079	Popdavid_LG05_5_ORF358459	90.7
P.davidiana	chrG02_2_ORF82061	Popdavid_LG05_4_ORF115804	100
P.davidiana	chrG02_3_ORF28556	Popdavid_LG05_6_ORF61710	96.67
P.davidiana	chrG02_3_ORF316543	Popdavid_LG05_6_ORF357732	95.56
P.davidiana	chrG02_3_ORF350430	Popdavid_LG05_6_ORF391334	100
P.davidiana	chrG02_3_ORF350459	Popdavid_LG05_5_ORF389896	98.68
P.davidiana	chrG02_4_ORF140795	Popdavid_LG05_2_ORF139533	97.87
P.davidiana	chrG02_4_ORF265014	Popdavid_LG05_3_ORF272015	100
P.davidiana	chrG02_4_ORF357061	Popdavid_LG05_2_ORF364673	96.67
P.davidiana	chrG02_4_ORF6239	Popdavid_LG05_3_ORF6553	100
P.davidiana	chrG02_4_ORF85218	Popdavid_LG05_2_ORF83778	98.99
P.davidiana	chrG02_5_ORF11756	Popdavid_LG05_2_ORF10917	100
P.davidiana	chrG02_5_ORF121831	Popdavid_LG05_3_ORF119457	100
P.davidiana	chrG02_5_ORF177412	Popdavid_LG05_5_ORF254979	97.67
P.davidiana	chrG02_5_ORF255705	Popdavid_LG05_2_ORF260470	100
P.davidiana	chrG02_5_ORF361926	Popdavid_LG05_1_ORF369827	98.18
P.davidiana	chrG02_5_ORF364202	Popdavid_LG05_2_ORF371438	100
P.davidiana	chrG02_6_ORF120658	Popdavid_LG05_2_ORF119722	98.63
P.davidiana	chrG02_6_ORF139245	Popdavid_LG05_1_ORF138754	100
P.davidiana	chrG02_6_ORF214309	Popdavid_LG05_2_ORF214189	98.44
P.davidiana	chrG02_6_ORF233098	Popdavid_LG05_2_ORF239584	100
P.davidiana	chrG02_6_ORF65750	Popdavid_LG05_1_ORF65429	95.12
P.davidiana	chrG02_6_ORF66848	Popdavid_LG05_1_ORF66465	100
P.davidiana	chrG03_1_ORF2252	Popdavid_LG02_1_ORF2066	100
P.davidiana	chrG03_2_ORF139323	Popdavid_LG02_5_ORF292989	98.76
P.davidiana	chrG03_2_ORF200937	Popdavid_LG02_3_ORF222830	95.24
P.davidiana	chrG03_2_ORF60227	Popdavid_LG02_1_ORF77489	100
P.davidiana	chrG03_3_ORF189093	Popdavid_LG02_3_ORF208153	100
P.davidiana	chrG03_3_ORF354082	Popdavid_LG02_5_ORF9239	100
P.davidiana	chrG03_3_ORF73132	Popdavid_LG02_3_ORF91659	100
P.davidiana	chrG03_3_ORF95314	Popdavid_LG02_3_ORF112829	95.83
P.davidiana	chrG03_4_ORF174077	Popdavid_LG02_6_ORF236329	100
P.davidiana	chrG03_4_ORF371582	Popdavid_LG02_6_ORF450215	98.15
P.davidiana	chrG03_5_ORF119593	Popdavid_LG02_3_ORF284863	100
P.davidiana	chrG03_5_ORF13363	Popdavid_LG02_3_ORF431303	100
P.davidiana	chrG03_5_ORF187682	Popdavid_LG02_6_ORF250943	98.41
P.davidiana	chrG03_6_ORF13435	Popdavid_LG02_2_ORF430351	100
P.davidiana	chrG03_6_ORF251785	Popdavid_LG02_1_ORF182997	100
P.davidiana	chrG03_6_ORF282919	Popdavid_LG02_2_ORF124212	98.46
P.davidiana	chrG03_6_ORF306189	Popdavid_LG02_6_ORF374319	100
P.davidiana	chrG04_1_ORF141640	Popdavid_LG06_2_ORF157874	100
P.davidiana	chrG04_1_ORF227436	Popdavid_LG03_2_ORF90597	98.59
P.davidiana	chrG04_1_ORF249577	Popdavid_LG06_3_ORF282688	100
P.davidiana	chrG04_1_ORF282807	Popdavid_LG06_2_ORF332362	100
P.davidiana	chrG04_1_ORF343077	Popdavid_LG06_2_ORF417205	100
P.davidiana	chrG04_1_ORF50717	Popdavid_LG06_1_ORF50743	97.96
P.davidiana	chrG04_2_ORF110077	Popdavid_LG06_3_ORF114987	100
P.davidiana	chrG04_2_ORF14769	Popdavid_LG06_2_ORF13849	97.26
P.davidiana	chrG04_3_ORF109226	Popdavid_LG06_1_ORF115322	96.47
P.davidiana	chrG04_3_ORF125704	Popdavid_LG06_2_ORF135297	95.12
P.davidiana	chrG04_3_ORF227802	Popdavid_LG06_2_ORF258089	100
P.davidiana	chrG04_3_ORF286562	Popdavid_LG06_2_ORF336240	97.73
P.davidiana	chrG04_3_ORF31334	Popdavid_LG06_2_ORF32584	100
P.davidiana	chrG04_3_ORF43309	Popdavid_LG06_1_ORF43102	100
P.davidiana	chrG04_4_ORF122122	Popdavid_LG06_5_ORF168503	100
P.davidiana	chrG04_4_ORF148671	Popdavid_LG06_4_ORF200343	100
P.davidiana	chrG04_4_ORF304059	Popdavid_LG06_6_ORF379124	100
P.davidiana	chrG04_4_ORF334260	Popdavid_LG06_6_ORF410373	100
P.davidiana	chrG04_4_ORF72907	Popdavid_LG06_5_ORF101225	96.23
P.davidiana	chrG04_5_ORF108955	Popdavid_LG06_5_ORF151375	100
P.davidiana	chrG04_5_ORF250981	Popdavid_LG06_6_ORF319533	100
P.davidiana	chrG04_5_ORF276585	Popdavid_LG06_4_ORF343554	100
P.davidiana	chrG04_5_ORF279756	Popdavid_LG06_6_ORF346384	100
P.davidiana	chrG04_5_ORF292294	Popdavid_LG06_5_ORF359837	100
P.davidiana	chrG04_5_ORF317736	Popdavid_LG06_6_ORF393003	97.92
P.davidiana	chrG04_6_ORF109902	Popdavid_LG06_4_ORF151011	94.87
P.davidiana	chrG04_6_ORF258707	Popdavid_LG06_4_ORF327526	95.56
P.davidiana	chrG05_1_ORF18369	Popdavid_LG07_1_ORF18302	100
P.davidiana	chrG05_1_ORF248819	Popdavid_LG07_1_ORF268615	95.92
P.davidiana	chrG05_1_ORF343157	Popdavid_LG07_6_ORF24929	94.12
P.davidiana	chrG05_2_ORF200892	Popdavid_LG07_2_ORF221065	95.83
P.davidiana	chrG05_2_ORF288593	Popdavid_LG07_2_ORF314315	100
P.davidiana	chrG05_3_ORF163779	Popdavid_LG07_3_ORF175829	100
P.davidiana	chrG05_3_ORF206854	Popdavid_LG07_3_ORF226818	100
P.davidiana	chrG05_3_ORF317146	Popdavid_LG07_1_ORF342304	98.36
P.davidiana	chrG05_3_ORF317161	Popdavid_LG07_1_ORF342315	98
P.davidiana	chrG05_3_ORF43804	Popdavid_LG07_1_ORF43917	91.8
P.davidiana	chrG05_3_ORF60247	Popdavid_LG07_2_ORF62654	100
P.davidiana	chrG05_4_ORF170795	Popdavid_LG07_5_ORF191551	100
P.davidiana	chrG05_4_ORF287749	Popdavid_LG07_5_ORF316235	96.55
P.davidiana	chrG05_4_ORF309773	Popdavid_LG07_5_ORF341447	100
P.davidiana	chrG05_4_ORF360140	Popdavid_LG07_4_ORF396714	93.18
P.davidiana	chrG05_4_ORF4224	Popdavid_LG07_6_ORF4698	98.51
P.davidiana	chrG05_4_ORF68326	Popdavid_LG07_5_ORF79034	100
P.davidiana	chrG05_4_ORF98511	Popdavid_LG07_4_ORF111232	96.23
P.davidiana	chrG05_5_ORF226488	Popdavid_LG07_6_ORF254606	100
P.davidiana	chrG05_5_ORF226510	Popdavid_LG07_5_ORF254724	100
P.davidiana	chrG05_5_ORF362424	Popdavid_LG07_6_ORF395673	100
P.davidiana	chrG05_6_ORF307066	Popdavid_LG07_6_ORF338561	98.55
P.davidiana	chrG05_6_ORF313433	Popdavid_LG07_5_ORF344195	100
P.davidiana	chrG05_6_ORF60824	Popdavid_LG07_5_ORF69466	100
P.davidiana	chrG05_6_ORF68854	Popdavid_LG07_4_ORF80116	100
P.davidiana	chrG06_1_ORF222287	Popdavid_LG03_3_ORF253528	100
P.davidiana	chrG06_1_ORF228693	Popdavid_LG03_1_ORF258313	92.59
P.davidiana	chrG06_1_ORF338315	Popdavid_LG03_1_ORF377013	98.61
P.davidiana	chrG06_2_ORF274443	Popdavid_LG03_3_ORF304205	100
P.davidiana	chrG06_2_ORF402828	Popdavid_LG03_2_ORF458992	100
P.davidiana	chrG06_3_ORF422846	Popdavid_LG04_6_ORF140882	93.94
P.davidiana	chrG06_4_ORF190488	Popdavid_LG03_5_ORF196600	95
P.davidiana	chrG06_4_ORF203186	Popdavid_LG03_5_ORF208393	100
P.davidiana	chrG06_4_ORF46773	Popdavid_LG03_6_ORF36343	98.72
P.davidiana	chrG06_4_ORF50817	Popdavid_LG03_4_ORF41062	100
P.davidiana	chrG06_4_ORF58640	Popdavid_LG03_5_ORF48683	98.21
P.davidiana	chrG06_4_ORF63352	Popdavid_LG03_6_ORF53286	90.57
P.davidiana	chrG06_4_ORF91507	Popdavid_LG03_4_ORF81738	95.65
P.davidiana	chrG06_5_ORF101053	Popdavid_LG03_4_ORF98775	100
P.davidiana	chrG06_5_ORF107734	Popdavid_LG03_6_ORF104786	98.44
P.davidiana	chrG06_5_ORF120266	Popdavid_LG03_4_ORF124981	100
P.davidiana	chrG06_5_ORF150011	Popdavid_LG03_6_ORF154272	96.55
P.davidiana	chrG06_5_ORF326798	Popdavid_LG03_6_ORF347304	100
P.davidiana	chrG06_5_ORF63254	Popdavid_LG03_5_ORF52793	100
P.davidiana	chrG06_6_ORF228049	Popdavid_LG03_5_ORF232322	100
P.davidiana	chrG06_6_ORF367225	Popdavid_LG03_5_ORF388831	100
P.davidiana	chrG06_6_ORF417815	Popdavid_LG03_5_ORF438833	100
P.davidiana	chrG07_1_ORF120893	Popdavid_LG14_4_ORF152447	100
P.davidiana	chrG07_1_ORF148214	Popdavid_LG14_6_ORF185136	98.11
P.davidiana	chrG07_1_ORF1991	Popdavid_LG14_6_ORF11221	96.88
P.davidiana	chrG07_1_ORF62081	Popdavid_LG14_6_ORF91747	100
P.davidiana	chrG07_2_ORF203071	Popdavid_LG14_5_ORF239664	100
P.davidiana	chrG07_2_ORF213514	Popdavid_LG11_1_ORF193457	100
P.davidiana	chrG07_2_ORF241817	Popdavid_LG14_5_ORF281896	100
P.davidiana	chrG07_3_ORF157467	Popdavid_LG14_5_ORF193642	98.68
P.davidiana	chrG07_3_ORF99992	Popdavid_LG14_6_ORF130321	100
P.davidiana	chrG07_5_ORF131505	Popdavid_LG07_2_ORF269942	98.94
P.davidiana	chrG07_5_ORF15046	Popdavid_LG14_3_ORF14011	98.7
P.davidiana	chrG07_5_ORF206659	Popdavid_LG14_2_ORF215656	100
P.davidiana	chrG07_6_ORF178638	Popdavid_LG14_3_ORF186251	100
P.davidiana	chrG07_6_ORF232658	Popdavid_LG14_2_ORF251138	100
P.davidiana	chrG08_1_ORF228563	Popdavid_LG12_1_ORF187918	93.88
P.davidiana	chrG08_1_ORF271777	Popdavid_LG12_1_ORF232721	98.68
P.davidiana	chrG08_2_ORF161800	Popdavid_LG12_1_ORF118477	97.14
P.davidiana	chrG08_2_ORF309938	Popdavid_LG12_1_ORF274047	94.6
P.davidiana	chrG08_2_ORF98235	Popdavid_LG12_1_ORF51004	98.76
P.davidiana	chrG08_3_ORF162055	Popdavid_LG12_1_ORF118457	100
P.davidiana	chrG08_3_ORF296839	Popdavid_LG12_1_ORF257005	100
P.davidiana	chrG08_3_ORF298240	Popdavid_LG12_3_ORF259281	92.31
P.davidiana	chrG08_3_ORF41024	Popdavid_LG12_2_ORF1373	100
P.davidiana	chrG08_4_ORF130751	Popdavid_LG12_4_ORF142323	96.49
P.davidiana	chrG08_4_ORF133772	Popdavid_LG12_6_ORF144978	94.74
P.davidiana	chrG08_4_ORF160702	Popdavid_LG12_5_ORF176414	100
P.davidiana	chrG08_4_ORF235886	Popdavid_LG12_5_ORF254479	100
P.davidiana	chrG08_5_ORF133602	Popdavid_LG12_6_ORF145077	98.44
P.davidiana	chrG08_5_ORF280428	Popdavid_LG12_6_ORF292397	92.31
P.davidiana	chrG08_6_ORF148627	Popdavid_LG12_6_ORF164408	91.67
P.davidiana	chrG08_6_ORF149307	Popdavid_LG12_5_ORF165048	94.64
P.davidiana	chrG08_6_ORF216480	Popdavid_LG12_4_ORF237060	100
P.davidiana	chrG08_6_ORF217624	Popdavid_LG12_4_ORF238309	100
P.davidiana	chrG08_6_ORF52804	Popdavid_LG12_5_ORF63339	100
P.davidiana	chrG08_6_ORF93107	Popdavid_LG12_6_ORF104863	100
P.davidiana	chrG10_1_ORF177273	Popdavid_LG11_6_ORF181792	100
P.davidiana	chrG10_1_ORF20464	Popdavid_LG11_4_ORF16574	100
P.davidiana	chrG10_1_ORF35833	Popdavid_LG11_6_ORF34006	100
P.davidiana	chrG10_1_ORF44430	Popdavid_LG11_6_ORF43571	98.25
P.davidiana	chrG10_2_ORF4417	Popdavid_LG11_4_ORF1330	100
P.davidiana	chrG10_2_ORF4480	Popdavid_LG11_6_ORF1424	100
P.davidiana	chrG10_3_ORF136554	Popdavid_LG11_4_ORF135289	100
P.davidiana	chrG10_3_ORF148811	Popdavid_LG11_6_ORF152394	98.96
P.davidiana	chrG10_3_ORF194209	Popdavid_LG11_6_ORF202546	98.44
P.davidiana	chrG10_3_ORF280374	Popdavid_LG11_5_ORF295649	98.72
P.davidiana	chrG10_3_ORF282923	Popdavid_LG11_5_ORF297818	100
P.davidiana	chrG10_3_ORF9457	Popdavid_LG11_4_ORF6320	93.55
P.davidiana	chrG10_4_ORF145343	Popdavid_LG11_1_ORF155959	98.63
P.davidiana	chrG10_4_ORF153111	Popdavid_LG11_2_ORF165224	100
P.davidiana	chrG10_4_ORF234372	Popdavid_LG11_3_ORF251995	100
P.davidiana	chrG10_4_ORF234769	Popdavid_LG11_1_ORF253486	97.22
P.davidiana	chrG10_4_ORF240837	Popdavid_LG11_1_ORF259054	100
P.davidiana	chrG10_4_ORF294313	Popdavid_LG11_3_ORF312276	100
P.davidiana	chrG10_5_ORF234965	Popdavid_LG11_3_ORF251907	100
P.davidiana	chrG10_5_ORF235300	Popdavid_LG11_1_ORF253321	98.33
P.davidiana	chrG10_5_ORF265104	Popdavid_LG11_1_ORF282666	100
P.davidiana	chrG10_5_ORF299264	Popdavid_LG11_2_ORF317319	96.36
P.davidiana	chrG10_5_ORF324498	Popdavid_LG11_1_ORF344691	100
P.davidiana	chrG10_5_ORF52193	Popdavid_LG11_3_ORF51256	91.49
P.davidiana	chrG10_6_ORF153491	Popdavid_LG11_3_ORF164281	100
P.davidiana	chrG10_6_ORF227299	Popdavid_LG11_2_ORF245777	100
P.davidiana	chrG10_6_ORF236247	Popdavid_LG11_2_ORF254409	98.11
P.davidiana	chrG10_6_ORF287793	Popdavid_LG11_1_ORF306111	100
P.davidiana	chrG10_6_ORF293679	Popdavid_LG11_1_ORF311958	100
P.davidiana	chrG10_6_ORF99479	Popdavid_LG11_1_ORF109764	100
P.davidiana	chrG11_1_ORF25999	Popdavid_LG04_6_ORF39360	100
P.davidiana	chrG11_1_ORF91718	Popdavid_LG04_4_ORF107933	97.78
P.davidiana	chrG11_2_ORF4327	Popdavid_LG01_6_ORF5598	100
P.davidiana	chrG11_2_ORF84888	Popdavid_LG04_4_ORF101379	100
P.davidiana	chrG11_3_ORF29894	Popdavid_LG04_6_ORF42892	93.68
P.davidiana	chrG11_3_ORF85194	Popdavid_LG04_5_ORF101337	100
P.davidiana	chrG11_4_ORF26208	Popdavid_LG04_1_ORF339512	96.88
[truncated: 1,118 more rows]
