# Supplementary material for: Identification and intra-genus conservation analysis of non-conventional peptides in hybrid poplar 84K
Source: For Res (Fayettev). 2026 Feb 28;6:e004. doi: 10.48130/forres-0026-0004 (PMC13187908; doi:10.48130/forres-0026-0004)
Supplement: Supplementary file 1 — Supplementary data to this article can be found online. [file forres-6-1-e004-Supplementary.zip › 10.48130_forres-0026-0004-Suppl-TableS8.xlsx]

## Sheet: Table S8
Table S8. Peptides identified as conserved across all six representative Populus species
ORF_id	Element	Type	Encoded_gene
chrA01_1_ORF129657	exon	CP	gene=GOX1
chrA01_2_ORF219883	exon	CP	gene=CYP38
chrA01_2_ORF462583	exon	CP	gene=BLH1
chrA01_2_ORF577641	exon	CP	gene=ERH3
chrA01_2_ORF760626	exon	CP	gene=CCL
chrA01_3_ORF243209	exon	CP	gene=SEOR1
chrA01_3_ORF628328	exon	CP	gene=UCH3
chrA01_4_ORF18318	exon	CP	gene=MOD1
chrA01_4_ORF205609	exon	CP	gene=NRT1.5
chrA01_4_ORF588048	exon	CP	gene=COP13
chrA01_4_ORF614054	exon	CP	gene=U6atac*$
chrA01_4_ORF764870	exon	CP	gene=RAT5
chrA01_5_ORF3224	exon	CP	gene=Cpn60beta2
chrA01_6_ORF94045	exon	CP	gene=RS27A
chrA02_1_ORF214562	exon	CP	gene=ARAC9
chrA02_2_ORF20531	exon	CP	-
chrA02_2_ORF321227	exon	CP	gene=RRF
chrA02_3_ORF364225	exon	CP	gene=GSTF11
chrA02_4_ORF169695	exon	CP	gene=RAD51C
chrA02_4_ORF372755	exon	CP	gene=CYP721A1
chrA02_5_ORF219785	exon	CP	gene=PPa1
chrA02_5_ORF292945	exon	CP	gene=GAPA
chrA03_1_ORF273939	exon	CP	gene=PLDALPHA1
chrA03_1_ORF332688	exon	CP	gene=cpHsc70-1
chrA03_2_ORF1827	exon	CP	gene=Cpn60beta2
chrA03_4_ORF120821	exon	CP	gene=CYCA2%3B4
chrA03_6_ORF238101	exon	CP	gene=NDPK3
chrA04_1_ORF337530	exon	CP	gene=GLX1
chrA04_2_ORF253349	exon	CP	gene=GOX1
chrA04_2_ORF33715	intron	NCP	gene=AKR2B
chrA04_3_ORF290013	exon	CP	gene=DYL1
chrA04_3_ORF312201	exon	CP	gene=PSBQ-2
chrA04_3_ORF325700	exon	CP	gene=THI1
chrA04_3_ORF40429	exon	CP	gene=PGY1
chrA04_4_ORF335617	exon	CP	gene=cpHsc70-1
chrA04_4_ORF91585	exon	CP	gene=UREG
chrA04_5_ORF260380	exon	CP	gene=FBA2
chrA04_5_ORF279722	exon	CP	gene=VAB2
chrA05_1_ORF103295	exon	CP	gene=TAPX
chrA05_3_ORF28841	exon	CP	gene=TRX1
chrA05_4_ORF76981	three_prime_UTR	NCP	gene=MYB53
chrA05_5_ORF203372	intergenic	NCP	-
chrA05_6_ORF237455	exon	CP	gene=RAP2.4
chrA06_1_ORF274281	intergenic	NCP	-
chrA06_2_ORF223102	exon	CP	gene=CPN20
chrA06_2_ORF31664	exon	CP	gene=PSAK
chrA06_2_ORF35939	exon	CP	gene=RAN2
chrA06_2_ORF415289	exon	CP	gene=CYP97B3
chrA06_3_ORF223951	exon	CP	gene=CPN20
chrA06_5_ORF317836	exon	CP	gene=CPK20
chrA06_5_ORF333999	exon	CP	gene=DOT1
chrA06_5_ORF362549	exon	CP	gene=ALPHA-VPE
chrA06_6_ORF49887	five_prime_UTR	NCP	gene=U2.6
chrA06_6_ORF94653	exon	CP	gene=GSTF2
chrA07_2_ORF49386	exon	CP	gene=PSAN
chrA07_3_ORF219475	exon	CP	gene=FBA2
chrA08_2_ORF149343	exon	CP	gene=GAI
chrA08_2_ORF202928	exon	CP	gene=PGK
chrA08_3_ORF102509	exon	CP	gene=c-NAD-MDH2
chrA08_4_ORF36124	exon	CP	gene=VMA10
chrA08_4_ORF905	exon	CP	gene=SHM1
chrA08_5_ORF17277	exon	CP	gene=ATX1
chrA08_6_ORF915	exon	CP	gene=SHM1
chrA09_1_ORF35804	exon	CP	gene=APX3
chrA09_1_ORF87124	exon	CP	gene=PMDH1
chrA09_2_ORF69920	exon	CP	gene=CCoAOMT1
chrA09_4_ORF186746	exon	CP	gene=LEA
chrA09_5_ORF187334	exon	CP	gene=LEA
chrA09_6_ORF102640	exon	CP	gene=MAPKKK14
chrA10_2_ORF248634	exon	CP	gene=BCA4
chrA10_2_ORF4126	exon	CP	gene=SCL30A
chrA10_2_ORF42459	exon	CP	gene=DHAR2
chrA10_3_ORF122459	exon	CP	gene=CR88
chrA10_3_ORF158039	exon	CP	gene=PGM3
chrA10_3_ORF4144	exon	CP	gene=SCL30A
chrA10_3_ORF66689	exon	CP	gene=HMGB3
chrA10_5_ORF130069	exon	CP	gene=c-NAD-MDH2
chrA10_5_ORF229153	intergenic	NCP	-
chrA10_6_ORF264814	five_prime_UTR	NCP	gene=MOP10
chrA11_2_ORF237688	exon	CP	gene=WES1
chrA11_3_ORF237999	exon	CP	gene=WES1
chrA11_3_ORF41904	intron	NCP	gene=SGP1
chrA11_4_ORF144748	exon	CP	gene=RPS15
chrA11_4_ORF74053	exon	CP	gene=MYB102
chrA11_5_ORF24473	exon	CP	gene=GLX1
chrA12_4_ORF156740	exon	CP	gene=GAPC2
chrA12_5_ORF156699	exon	CP	gene=GAPC2
chrA13_2_ORF231572	exon	CP	gbkey=ncRNA
chrA13_5_ORF127953	exon	CP	gene=ZFN1
chrA14_3_ORF212625	intron	NCP	gene=SPA1
chrA14_3_ORF228710	exon	CP	gene=PLIM2a
chrA14_4_ORF203297	exon	CP	gene=Hsp89.1
chrA14_5_ORF156047	exon	CP	gene=MEE32
chrA14_5_ORF95403	exon	CP	gene=ATI1
chrA15_1_ORF14296	exon	CP	gene=PGM
chrA15_5_ORF204320	exon	CP	gene=scpl48
chrA16_3_ORF169353	exon	CP	gene=TBL8
chrA18_2_ORF123199	exon	CP	gene=CPN20
chrA18_3_ORF210920	five_prime_UTR	NCP	gene=RRC1
chrA18_3_ORF72844	exon	CP	gene=HA1
chrA19_3_ORF132378	exon	CP	gene=HEME2
chrA19_6_ORF245521	exon	CP	gene=RPL5B
chrG01_1_ORF315422	exon	CP	gene=ACT7
chrG01_1_ORF615601	exon	CP	gene=PAE2
chrG01_1_ORF770253	exon	CP	gene=Pnsl5
chrG01_1_ORF781312	exon	CP	gene=PKT3
chrG01_1_ORF809883	exon	CP	gene=TGA6
chrG01_1_ORF82880	three_prime_UTR	NCP	gene=Fh5
chrG01_2_ORF229717	exon	CP	gene=CYP38
chrG01_2_ORF236842	exon	CP	gene=CA1
chrG01_2_ORF598209	exon	CP	gene=UVR3
chrG01_2_ORF714730	exon	CP	gene=SP1L5
chrG01_3_ORF665890	exon	CP	gene=ACBP6
chrG01_3_ORF704272	exon	CP	gene=GPX6
chrG01_3_ORF704385	intron	NCP	gene=GPX8
chrG01_3_ORF769001	exon	CP	gene=Pnsl5
chrG01_3_ORF780343	exon	CP	gene=PKT3
chrG01_4_ORF355093	exon	CP	gene=PRXQ
chrG01_4_ORF484994	exon	CP	gene=MAPKKK14
chrG01_4_ORF562106	exon	CP	gene=AUD1
chrG01_5_ORF2757	exon	CP	gene=Cpn60beta2
chrG01_5_ORF469150	exon	CP	gene=rps15ab
chrG01_6_ORF685894	exon	CP	gene=FAP3
chrG02_1_ORF190649	exon	CP	gene=PLIM2a
chrG02_1_ORF328013	exon	CP	gene=CSP41A
chrG02_1_ORF330445	exon	CP	gene=RPS18C
chrG02_2_ORF210860	intergenic	NCP	-
chrG02_2_ORF82061	exon	CP	gene=COL9
chrG02_3_ORF28556	exon	CP	gene=TUA4
chrG02_3_ORF350459	exon	CP	gene=DHAR2
chrG02_4_ORF265014	exon	CP	gene=UNE5
chrG02_4_ORF357061	exon	CP	gene=LCR37
chrG02_4_ORF6239	exon	CP	gene=GAPB
chrG02_4_ORF85218	exon	CP	gene=MAF1
chrG02_5_ORF11756	intron	NCP	gene=UBL5
chrG02_5_ORF121831	exon	CP	gene=GRF2
chrG02_5_ORF255705	exon	CP	gene=DUF7
chrG02_5_ORF364202	exon	CP	gene=ROF1
chrG02_6_ORF120658	exon	CP	gene=GRF2
chrG02_6_ORF139245	exon	CP	gene=TUA4
chrG02_6_ORF233098	three_prime_UTR	NCP	gene=PSI-P
chrG03_1_ORF2252	exon	CP	gene=ZKT
chrG03_3_ORF189093	exon	CP	gene=NRT1.5
chrG03_3_ORF73132	exon	CP	gene=MEE4
chrG03_4_ORF174077	exon	CP	gene=PAE2
chrG03_5_ORF13363	exon	CP	gene=cpHsc70-1
chrG03_5_ORF187682	exon	CP	gene=UCH3
chrG03_6_ORF13435	exon	CP	gene=cpHsc70-1
chrG03_6_ORF251785	exon	CP	gene=GPX6
chrG03_6_ORF306189	exon	CP	gene=Pnsl5
chrG04_1_ORF141640	exon	CP	gene=UEV1D-4
chrG04_1_ORF249577	exon	CP	gene=SGT1A
chrG04_1_ORF282807	exon	CP	gene=NUDT11
chrG04_1_ORF343077	exon	CP	gene=GLX1
chrG04_2_ORF14769	exon	CP	gene=CAND1
chrG04_3_ORF31334	exon	CP	gene=RPL9
chrG04_3_ORF43309	exon	CP	gene=AKR2B
chrG04_4_ORF122122	exon	CP	gene=GSR 1
chrG04_4_ORF304059	exon	CP	gene=NLP1
chrG04_4_ORF334260	exon	CP	gene=cpHsc70-1
chrG04_5_ORF250981	exon	CP	gene=CCR1
chrG04_5_ORF276585	exon	CP	gene=RPN10
chrG04_5_ORF279756	exon	CP	gene=HPR
chrG04_5_ORF292294	exon	CP	gene=TIL1
chrG04_6_ORF258707	exon	CP	gene=BGAL3
chrG05_1_ORF18369	exon	CP	gene=SHD
chrG05_1_ORF248819	exon	CP	gene=RUB1
chrG05_3_ORF163779	exon	CP	gene=AGL16
chrG05_3_ORF317161	exon	CP	gene=ACP1
chrG05_3_ORF43804	exon	CP	gene=RPS15
chrG05_3_ORF60247	exon	CP	gene=PSBP-1
chrG05_4_ORF170795	exon	CP	gene=HA5
chrG05_4_ORF287749	exon	CP	gene=TY1
chrG05_4_ORF309773	exon	CP	gene=CSP41A
chrG05_4_ORF68326	exon	CP	gene=PSAN
chrG05_5_ORF226488	exon	CP	gene=TL29
chrG05_5_ORF226510	exon	CP	gene=TL29
chrG05_5_ORF362424	exon	CP	gene=SAUL1
chrG05_6_ORF307066	exon	CP	gene=PSBP-1
chrG05_6_ORF313433	exon	CP	gene=PGLP1
chrG05_6_ORF60824	exon	CP	gene=FLK
chrG05_6_ORF68854	exon	CP	gene=PSAN
chrG06_1_ORF222287	exon	CP	gene=CPN20
chrG06_1_ORF338315	exon	CP	gene=HHP1
chrG06_2_ORF274443	intron	NCP	gene=ALA1
chrG06_4_ORF203186	intron	NCP	gene=GPS1
chrG06_4_ORF50817	exon	CP	gene=PPD6
chrG06_4_ORF91507	intron	NCP	gene=PAP26
chrG06_5_ORF101053	exon	CP	gene=GSTF2
chrG06_5_ORF107734	exon	CP	gene=SCL30A
chrG06_5_ORF120266	exon	CP	gene=HTA12
chrG06_5_ORF63254	exon	CP	gene=P5CR
chrG06_6_ORF228049	exon	CP	gene=RECA2
chrG06_6_ORF367225	exon	CP	gene=EIF4A-2
chrG06_6_ORF417815	exon	CP	gene=GPX1
chrG07_1_ORF148214	exon	CP	gene=PAD1
chrG07_2_ORF203071	exon	CP	gene=RCE1
chrG07_3_ORF157467	exon	CP	gene=CGLD27
chrG07_5_ORF131505	intergenic	NCP	-
chrG07_5_ORF15046	exon	CP	gene=KAC1
chrG07_6_ORF178638	exon	CP	gene=TGA1
chrG07_6_ORF232658	exon	CP	gene=RPN1A
chrG08_2_ORF161800	exon	CP	gene=SQS2
chrG08_2_ORF98235	exon	CP	gene=RFR1
chrG08_3_ORF162055	exon	CP	gene=SQS2
chrG08_3_ORF296839	exon	CP	gene=ATPQ
chrG08_3_ORF41024	exon	CP	gene=TOC159
chrG08_4_ORF130751	exon	CP	gene=AST91
chrG08_4_ORF160702	exon	CP	gene=WNK1
chrG08_4_ORF235886	exon	CP	gene=AILP1
chrG08_5_ORF133602	exon	CP	gene=PGM3
chrG08_6_ORF216480	exon	CP	gene=APL1
chrG08_6_ORF52804	exon	CP	gene=SBPASE
chrG10_1_ORF20464	exon	CP	gene=ATX1
chrG10_1_ORF35833	exon	CP	gene=SCN1
chrG10_1_ORF44430	exon	CP	gene=DHAR2
chrG10_2_ORF4417	exon	CP	gene=SHM1
chrG10_2_ORF4480	exon	CP	gene=SHM1
chrG10_3_ORF136554	exon	CP	gene=LTA2
chrG10_3_ORF148811	exon	CP	gene=FLS1
chrG10_3_ORF194209	exon	CP	gene=AGO10
chrG10_3_ORF280374	exon	CP	gene=GS2
chrG10_3_ORF282923	exon	CP	gene=PPDK
chrG10_3_ORF9457	exon	CP	gene=FES1
chrG10_4_ORF145343	exon	CP	gene=DIC3
chrG10_4_ORF153111	exon	CP	gene=NEK2
chrG10_4_ORF234372	exon	CP	-
chrG10_4_ORF240837	exon	CP	gene=CYP78A5
chrG10_4_ORF294313	exon	CP	gene=UXS5
chrG10_5_ORF234965	exon	CP	gene=HS1
chrG10_5_ORF235300	exon	CP	-
chrG10_5_ORF265104	exon	CP	gene=PGLP1
chrG10_5_ORF299264	exon	CP	gene=PPL1
chrG10_6_ORF227299	exon	CP	gene=SAG13
chrG10_6_ORF287793	exon	CP	gene=RCA
chrG10_6_ORF293679	five_prime_UTR	NCP	gene=HSP70
chrG10_6_ORF99479	exon	CP	gene=AOAT2
chrG11_1_ORF25999	exon	CP	gene=ZAT
chrG11_2_ORF4327	exon	CP	gene=DDI1
chrG11_2_ORF84888	exon	CP	gene=GOX1
chrG11_3_ORF85194	exon	CP	gene=GOX1
chrG11_4_ORF3394	five_prime_UTR	NCP	gene=ABCB4
chrG12_2_ORF119283	intergenic	NCP	-
chrG13_1_ORF214085	exon	CP	gene=ACP1
chrG13_1_ORF231377	intergenic	NCP	-
chrG14_2_ORF207845	exon	CP	gene=PLIM2a
chrG14_3_ORF122063	intergenic	NCP	-
chrG14_4_ORF125270	exon	CP	gene=PPa1
chrG14_5_ORF144629	exon	CP	gene=UNE5
chrG14_5_ORF230808	exon	CP	gene=scpl21
chrG14_5_ORF291267	exon	CP	gene=MUR3
chrG14_5_ORF93347	five_prime_UTR	NCP	-
chrG15_1_ORF39997	exon	CP	gene=P40
chrG15_2_ORF139242	exon	CP	gene=CaS
chrG15_3_ORF140113	exon	CP	gene=CaS
chrG16_4_ORF117511	exon	CP	gene=PAL1
chrG16_4_ORF155678	exon	CP	gene=PTAC4
chrG16_4_ORF32672	exon	CP	gene=ATG18C
chrG16_5_ORF116968	exon	CP	gene=RVE8
chrG16_5_ORF123372	exon	CP	gene=SYP71
chrG17_2_ORF92945	exon	CP	gene=CYP702A8
chrG17_3_ORF188763	exon	CP	gene=SHM4
chrG17_3_ORF22160	exon	CP	gene=UGP2
chrG17_3_ORF261142	exon	CP	gene=RPN1A
chrG18_1_ORF134164	exon	CP	gene=CPN20
chrG18_1_ORF235241	exon	CP	gene=RSZ22a
chrG18_2_ORF2922	exon	CP	gene=PFD1
chrG18_2_ORF99642	exon	CP	gene=TPX1
chrG18_3_ORF133601	exon	CP	gene=PRXQ
chrG18_3_ORF133828	exon	CP	gene=CPN20
chrG18_3_ORF176921	intergenic	NCP	-
chrG18_3_ORF54419	exon	CP	gene=ELF5A-1
chrG18_4_ORF188116	exon	CP	gene=scpl23
chrG18_5_ORF151965	three_prime_UTR	NCP	gene=ETG1
chrG18_6_ORF223170	exon	CP	gene=MLO15
chrG18_6_ORF84275	five_prime_UTR	NCP	gene=RPT1A
chrG19_1_ORF98147	exon	CP	gene=LHCB5
chrG19_2_ORF118693	exon	CP	gene=mtACP2
chrG19_2_ORF170701	intron	NCP	gene=BPM4
chrG19_2_ORF35653	exon	CP	gene=OASB
chrG19_3_ORF127471	exon	CP	gene=ZFN1
