# Supplementary material for: Identification and intra-genus conservation analysis of non-conventional peptides in hybrid poplar 84K
Source: For Res (Fayettev). 2026 Feb 28;6:e004. doi: 10.48130/forres-0026-0004 (PMC13187908; doi:10.48130/forres-0026-0004)
Supplement: Supplementary file 1 — Supplementary data to this article can be found online. [file forres-6-1-e004-Supplementary.zip › 10.48130_forres-0026-0004-Suppl-TableS9.xlsx]

## Sheet: Table S9
Table S9. Unannotated peptides (uPEPs) conserved across six representative Populus species
PEP_id	Element	Type	Encoded_gene
PEP_599	five_prime_UTR	NCP	U2.6
PEP_603	five_prime_UTR	NCP	MOP10
PEP_612	five_prime_UTR	NCP	RRC1
PEP_626	five_prime_UTR	NCP	HSP70
PEP_629	five_prime_UTR	NCP	ABCB4
PEP_633	five_prime_UTR	NCP	-
PEP_641	five_prime_UTR	NCP	RPT1A
